# Supplementary material for: Effect of Speed and Surface Type on Individual Rein and Combined Left–Right Circle Movement Asymmetry in Horses on the Lunge
Source: Front Vet Sci. 2021 Jul 12;8:692031. doi: 10.3389/fvets.2021.692031 (PMC8311175; doi:10.3389/fvets.2021.692031)
Supplement: Supplementary file 2 [file Data_Sheet_1.xlsx]

## Sheet: OrigAndInverted
FACTORS						HEAD MOVEMENT															MID PELVIC MOVEMENT															WITHERS MOVEMENT
						original	inverted	rein labels	rein labels		original	inverted	rein labels	rein labels		original	inverted	rein labels	rein labels		original	inverted	rein labels	rein labels		original	inverted	rein labels	rein labels		original	inverted	rein labels	rein labels		original	inverted	rein labels	rein labels		original	inverted	rein labels	rein labels		original	inverted	rein labels	rein labels
						value	value	left	wrt baseline		value	value	left	wrt baseline		value	value	left	wrt baseline		value	value	left	wrt baseline		value	value	left	wrt baseline		value	value	left	wrt baseline		value	value	left	wrt baseline		value	value	left	wrt baseline		value	value	left	wrt baseline
							if baseline	right	inside			if baseline	right	inside			if baseline	right	inside			if baseline	right	inside			if baseline	right	inside			if baseline	right	inside			if baseline	right	inside			if baseline	right	inside			if baseline	right	inside
							is negative	straight	outside			is negative	straight	outside			is negative	straight	outside			is negative	straight	outside			is negative	straight	outside			is negative	straight	outside			is negative	straight	outside			is negative	straight	outside			is negative	straight	outside
									straight					straight					straight					straight					straight					straight					straight					straight					straight
horsenum	gait	surface	rein	speed	stridetime	pollMIND	HDminN	HDminLR	HDminIO		pollMAXD	HDmaxN	HDmaxLR	HDmaxIO		pollUpD	HDupN	HDupLR	HDupIO		sacrumMIND	PDminN	PDminLR	PDminIO		sacrumMAXD	PDmaxN	PDmaxLR	PDmaxIO		sacrumUpD	PDupN	PDupLR	PDupIO		withersMIND	WDminN	WDminLR	WDminIO		withersMAXD	WDmaxN	WDmaxLR	WDmaxIO		withersUpD	WDupN	WDupLR	WDupIO
1	trot	soft	straight	slow	752	15.5899	15.5899	straight	straight		-21.783	21.783	straight	straight		-41.6021	41.6021	straight	straight		13.253	13.253	straight	straight		14.0674	14.0674	straight	straight		0.482485	0.482485	straight	straight		12.536	12.536	straight	straight		-7.19406	7.19406	straight	straight		-19.6751	19.6751	straight	straight
1	trot	soft	right	slow	835	16.7625	16.7625	right	inside		-21.8782	21.8782	left	inside		-39.1502	39.1502	left	inside		9.96006	9.96006	right	outside		-2.67202	-2.67202	right	inside		-12.3711	-12.3711	right	inside		20.7406	20.7406	right	inside		-0.51401	0.51401	left	inside		-20.4457	20.4457	left	inside
1	trot	soft	right	fast	792	0.922253	0.922253	right	inside		-17.4762	17.4762	left	inside		-19.3722	19.3722	left	inside		6.61977	6.61977	right	outside		-8.62236	-8.62236	right	inside		-13.5212	-13.5212	right	inside		26.873	26.873	right	inside		3.70056	-3.70056	left	inside		-23.883	23.883	left	inside
1	trot	soft	left	slow	821	32.9073	32.9073	left	outside		-27.2162	27.2162	right	outside		-61.0641	61.0641	right	outside		17.6214	17.6214	left	inside		6.82382	6.82382	left	outside		-10.3222	-10.3222	left	outside		0.535101	0.535101	left	outside		-10.6096	10.6096	right	outside		-10.1662	10.1662	right	outside
1	trot	soft	left	fast	775	41.5256	41.5256	left	outside		-41.87	41.87	right	outside		-91.9223	91.9223	right	outside		27.5128	27.5128	left	inside		7.18309	7.18309	left	outside		-16.3074	-16.3074	left	outside		3.48182	3.48182	left	outside		-15.217	15.217	right	outside		-19.3919	19.3919	right	outside
1	trot	hard	right	slow	830	-5.50592	-5.50592	right	inside		10.8643	-10.8643	left	inside		0.113288	-0.113288	left	inside		7.49021	7.49021	right	outside		-2.54022	-2.54022	right	inside		-10.1781	-10.1781	right	inside		19.1606	19.1606	right	inside		2.62667	-2.62667	left	inside		-15.8571	15.8571	left	inside
1	trot	hard	right	fast	801	-1.06237	-1.06237	right	inside		9.72515	-9.72515	left	inside		7.65533	-7.65533	left	inside		9.46956	9.46956	right	outside		-3.57718	-3.57718	right	inside		-8.04836	-8.04836	right	inside		17.8543	17.8543	right	inside		3.72261	-3.72261	left	inside		-10.9808	10.9808	left	inside
1	trot	hard	left	slow	841	15.4436	15.4436	left	outside		-18.0242	18.0242	right	outside		-22.6592	22.6592	right	outside		15.3631	15.3631	left	inside		8.08301	8.08301	left	outside		-9.5861	-9.5861	left	outside		-4.98488	-4.98488	left	outside		-9.87273	9.87273	right	outside		-4.32235	4.32235	right	outside
1	trot	hard	left	fast	806	21.9123	21.9123	left	outside		-24.7338	24.7338	right	outside		-43.6594	43.6594	right	outside		20.5877	20.5877	left	inside		8.4371	8.4371	left	outside		-8.02762	-8.02762	left	outside		0.917182	0.917182	left	outside		-12.0923	12.0923	right	outside		-12.9293	12.9293	right	outside
2	trot	soft	straight	slow	856	-7.44488	7.44488	straight	straight		1.13012	1.13012	straight	straight		7.31358	7.31358	straight	straight		4.33852	4.33852	straight	straight		0.548606	-0.548606	straight	straight		-5.97821	5.97821	straight	straight		-1.26421	-1.26421	straight	straight		0.942182	-0.942182	straight	straight		-0.168808	0.168808	straight	straight
2	trot	soft	straight	fast	791	-6.60541	6.60541	straight	straight		13.5877	13.5877	straight	straight		18.3301	18.3301	straight	straight		9.67829	9.67829	straight	straight		-2.26812	2.26812	straight	straight		-10.2703	10.2703	straight	straight		9.71139	9.71139	straight	straight		-3.34549	3.34549	straight	straight		-15.5718	15.5718	straight	straight
2	trot	hard	straight	slow	833	6.35832	-6.35832	straight	straight		13.2804	13.2804	straight	straight		8.47551	8.47551	straight	straight		4.71748	4.71748	straight	straight		-2.64491	2.64491	straight	straight		-3.9843	3.9843	straight	straight		5.48965	5.48965	straight	straight		-1.74866	1.74866	straight	straight		-7.78716	7.78716	straight	straight
2	trot	hard	straight	fast	770	-12.1718	12.1718	straight	straight		12.0906	12.0906	straight	straight		13.9716	13.9716	straight	straight		11.6874	11.6874	straight	straight		-0.81303	0.81303	straight	straight		-15.4156	15.4156	straight	straight		4.28885	4.28885	straight	straight		-0.703556	0.703556	straight	straight		-8.68642	8.68642	straight	straight
2	trot	soft	right	slow	842	-8.55694	8.55694	left	outside		8.77229	8.77229	right	outside		12.7948	12.7948	right	outside		-0.990429	-0.990429	right	outside		-4.39767	4.39767	left	outside		-2.02352	2.02352	left	outside		16.1858	16.1858	right	inside		0.172808	-0.172808	left	inside		-15.3462	15.3462	left	inside
2	trot	soft	right	fast	785	-26.4919	26.4919	left	outside		33.7128	33.7128	right	outside		62.7184	62.7184	right	outside		-2.14675	-2.14675	right	outside		-9.10485	9.10485	left	outside		-7.36115	7.36115	left	outside		26.8119	26.8119	right	inside		9.39827	-9.39827	left	inside		-18.1045	18.1045	left	inside
2	trot	soft	left	slow	855	4.32927	-4.32927	right	inside		2.62249	2.62249	left	inside		-3.04224	-3.04224	left	inside		15.4294	15.4294	left	inside		1.82344	-1.82344	right	inside		-16.2521	16.2521	right	inside		-2.93854	-2.93854	left	outside		-8.71278	8.71278	right	outside		-8.70293	8.70293	right	outside
2	trot	soft	left	fast	796	13.592	-13.592	right	inside		-14.267	-14.267	left	inside		-28.9507	-28.9507	left	inside		27.4393	27.4393	left	inside		0.654162	-0.654162	right	inside		-28.2148	28.2148	right	inside		-4.87236	-4.87236	left	outside		-19.8526	19.8526	right	outside		-17.5266	17.5266	right	outside
2	trot	hard	right	slow	834	-15.1988	15.1988	left	outside		6.86561	6.86561	right	outside		19.1828	19.1828	right	outside		-2.12306	-2.12306	right	outside		-3.29024	3.29024	left	outside		-2.31424	2.31424	left	outside		12.1062	12.1062	right	inside		5.99542	-5.99542	left	inside		-4.87869	4.87869	left	inside
2	trot	hard	left	slow	844	9.89967	-9.89967	right	inside		-5.51447	-5.51447	left	inside		-15.5685	-15.5685	left	inside		13.4044	13.4044	left	inside		-1.68016	1.68016	right	inside		-15.0822	15.0822	right	inside		-3.47809	-3.47809	left	outside		-13.7439	13.7439	right	outside		-9.78454	9.78454	right	outside
2	trot	hard	left	fast	815	5.242	-5.242	right	inside		-9.03332	-9.03332	left	inside		-16.4722	-16.4722	left	inside		19.4033	19.4033	left	inside		0.154384	-0.154384	right	inside		-21.2894	21.2894	right	inside		-3.79922	-3.79922	left	outside		-11.9993	11.9993	right	outside		-7.22357	7.22357	right	outside
3	trot	soft	straight	slow	729	21.5579	21.5579	straight	straight		-11.0086	11.0086	straight	straight		-36.4996	36.4996	straight	straight		8.10381	8.10381	straight	straight		0.245121	-0.245121	straight	straight		-4.16038	4.16038	straight	straight		11.014	11.014	straight	straight		-11.0115	11.0115	straight	straight		-18.9262	18.9262	straight	straight
3	trot	soft	straight	fast	684	5.95528	5.95528	straight	straight		-11.5062	11.5062	straight	straight		-17.3923	17.3923	straight	straight		13.3844	13.3844	straight	straight		2.05902	-2.05902	straight	straight		-7.39582	7.39582	straight	straight		9.39293	9.39293	straight	straight		-9.88004	9.88004	straight	straight		-19.6247	19.6247	straight	straight
3	trot	hard	straight	slow	679	10.3841	10.3841	straight	straight		-2.05241	2.05241	straight	straight		-12.9959	12.9959	straight	straight		12.7614	12.7614	straight	straight		-3.51711	3.51711	straight	straight		-15.644	15.644	straight	straight		7.03851	7.03851	straight	straight		-10.0364	10.0364	straight	straight		-18.0782	18.0782	straight	straight
3	trot	hard	straight	fast	656	5.87434	5.87434	straight	straight		-2.1932	2.1932	straight	straight		-9.52163	9.52163	straight	straight		13.5761	13.5761	straight	straight		-0.06452	0.06452	straight	straight		-13.797	13.797	straight	straight		6.08423	6.08423	straight	straight		-8.98249	8.98249	straight	straight		-14.8866	14.8866	straight	straight
3	trot	soft	right	slow	782	28.0654	28.0654	right	inside		-14.1384	14.1384	left	inside		-41.959	41.959	left	inside		4.04707	4.04707	right	outside		0.146848	-0.146848	left	outside		-3.11871	3.11871	left	outside		16.805	16.805	right	inside		2.18697	-2.18697	left	inside		-15.739	15.739	left	inside
3	trot	soft	right	fast	727	8.08545	8.08545	right	inside		18.6815	-18.6815	left	inside		11.3255	-11.3255	left	inside		0.579273	0.579273	right	outside		2.75827	-2.75827	left	outside		3.00454	-3.00454	left	outside		13.3369	13.3369	right	inside		8.08385	-8.08385	left	inside		-6.01225	6.01225	left	inside
3	trot	soft	left	slow	802	21.1051	21.1051	left	outside		-17.3425	17.3425	right	outside		-38.1581	38.1581	right	outside		8.91391	8.91391	left	inside		1.1827	-1.1827	right	inside		-9.03746	9.03746	right	inside		3.56362	3.56362	left	outside		-15.6472	15.6472	right	outside		-16.1791	16.1791	right	outside
3	trot	soft	left	fast	743	23.557	23.557	left	outside		-25.546	25.546	right	outside		-47.1053	47.1053	right	outside		13.0499	13.0499	left	inside		0.796263	-0.796263	right	inside		-12.506	12.506	right	inside		4.83197	4.83197	left	outside		-22.8313	22.8313	right	outside		-28.8446	28.8446	right	outside
3	trot	hard	right	slow	809	20.9144	20.9144	right	inside		-19.0022	19.0022	left	inside		-39.3596	39.3596	left	inside		3.34026	3.34026	right	outside		0.2915	-0.2915	left	outside		-3.5877	3.5877	left	outside		10.2047	10.2047	right	inside		-0.392545	0.392545	left	inside		-10.172	10.172	left	inside
3	trot	hard	left	slow	803	23.7843	23.7843	left	outside		-14.0239	14.0239	right	outside		-35.7424	35.7424	right	outside		10.1021	10.1021	left	inside		3.00521	-3.00521	right	inside		-7.86155	7.86155	right	inside		-1.26526	-1.26526	left	outside		-17.4171	17.4171	right	outside		-16.7294	16.7294	right	outside
3	trot	hard	left	fast	766	18.6224	18.6224	left	outside		-9.95825	9.95825	right	outside		-25.9364	25.9364	right	outside		10.502	10.502	left	inside		1.91321	-1.91321	right	inside		-8.82311	8.82311	right	inside		0.345611	0.345611	left	outside		-17.3764	17.3764	right	outside		-16.5511	16.5511	right	outside
4	trot	soft	straight	slow	802	6.45034	6.45034	straight	straight		-7.789	7.789	straight	straight		-13.296	13.296	straight	straight		3.59856	3.59856	straight	straight		-4.11242	4.11242	straight	straight		-8.0633	8.0633	straight	straight		1.20209	1.20209	straight	straight		-2.18058	2.18058	straight	straight		-3.0067	3.0067	straight	straight
4	trot	soft	straight	fast	738	-4.1257	-4.1257	straight	straight		9.29011	-9.29011	straight	straight		16.8163	-16.8163	straight	straight		1.99761	1.99761	straight	straight		-7.30893	7.30893	straight	straight		-8.00936	8.00936	straight	straight		-4.14055	-4.14055	straight	straight		-2.55468	2.55468	straight	straight		-0.510293	0.510293	straight	straight
4	trot	hard	straight	slow	780	15.6668	15.6668	straight	straight		-2.69486	2.69486	straight	straight		-22.6213	22.6213	straight	straight		5.9699	5.9699	straight	straight		-10.7001	10.7001	straight	straight		-17.8336	17.8336	straight	straight		3.81673	3.81673	straight	straight		-4.81886	4.81886	straight	straight		-7.21632	7.21632	straight	straight
4	trot	hard	straight	fast	686	-8.48408	-8.48408	straight	straight		-0.023167	0.023167	straight	straight		9.29413	-9.29413	straight	straight		11.04	11.04	straight	straight		-7.55666	7.55666	straight	straight		-17.0241	17.0241	straight	straight		-0.401616	-0.401616	straight	straight		-6.51423	6.51423	straight	straight		-5.58604	5.58604	straight	straight
4	trot	soft	right	slow	796	-19.3932	-19.3932	right	inside		2.35628	-2.35628	left	inside		21.4856	-21.4856	left	inside		-13.207	-13.207	right	outside		-12.7844	12.7844	left	outside		0.993581	-0.993581	left	outside		3.68852	3.68852	right	inside		2.45139	-2.45139	left	inside		1.83222	-1.83222	left	inside
4	trot	soft	right	fast	755	-33.7505	-33.7505	right	inside		12.9199	-12.9199	left	inside		51.9708	-51.9708	left	inside		-21.5439	-21.5439	right	outside		-18.0527	18.0527	left	outside		2.44531	-2.44531	left	outside		4.85362	4.85362	right	inside		6.27581	-6.27581	left	inside		1.62212	-1.62212	left	inside
4	trot	soft	left	slow	822	-1.29937	-1.29937	left	outside		-12.1151	12.1151	right	outside		-11.894	11.894	right	outside		13.891	13.891	left	inside		0.733364	-0.733364	right	inside		-13.6831	13.6831	right	inside		-2.87446	-2.87446	left	outside		-6.92876	6.92876	right	outside		-3.6756	3.6756	right	outside
4	trot	soft	left	fast	756	8.32683	8.32683	left	outside		-18.0542	18.0542	right	outside		-26.1694	26.1694	right	outside		18.9756	18.9756	left	inside		6.0545	-6.0545	right	inside		-10.9143	10.9143	right	inside		-3.87954	-3.87954	left	outside		-11.6812	11.6812	right	outside		-8.53813	8.53813	right	outside
4	trot	hard	right	slow	760	-27.2168	-27.2168	right	inside		-3.45633	3.45633	left	inside		24.1914	-24.1914	left	inside		-18.4525	-18.4525	right	outside		-5.40902	5.40902	left	outside		12.3372	-12.3372	left	outside		-4.675	-4.675	right	inside		7.20144	-7.20144	left	inside		10.2367	-10.2367	left	inside
4	trot	hard	right	fast	695	-25.4244	-25.4244	right	inside		6.64098	-6.64098	left	inside		39.1526	-39.1526	left	inside		-29.6356	-29.6356	right	outside		-8.94118	8.94118	left	outside		22.0584	-22.0584	left	outside		-7.18985	-7.18985	right	inside		11.647	-11.647	left	inside		20.4264	-20.4264	left	inside
4	trot	hard	left	slow	804	-8.97375	-8.97375	left	outside		-1.25273	1.25273	right	outside		6.84159	-6.84159	right	outside		13.3853	13.3853	left	inside		-7.23485	7.23485	right	inside		-23.7069	23.7069	right	inside		0.927444	0.927444	left	outside		-10.0445	10.0445	right	outside		-9.30688	9.30688	right	outside
4	trot	hard	left	fast	749	-13.8108	-13.8108	left	outside		-2.23348	2.23348	right	outside		3.51241	-3.51241	right	outside		25.9501	25.9501	left	inside		-3.53944	-3.53944	left	outside		-28.0318	-28.0318	left	outside		1.65833	1.65833	left	outside		-12.3277	12.3277	right	outside		-15.3929	15.3929	right	outside
5	trot	soft	straight	slow	746	-8.07985	8.07985	straight	straight		6.77291	6.77291	straight	straight		17.9878	17.9878	straight	straight		-1.7444	1.7444	straight	straight		-9.44437	9.44437	straight	straight		-7.42013	7.42013	straight	straight		0.189091	0.189091	straight	straight		-6.11709	6.11709	straight	straight		-4.49965	4.49965	straight	straight
5	trot	soft	straight	fast	692	-7.25388	7.25388	straight	straight		6.34086	6.34086	straight	straight		13.129	13.129	straight	straight		-2.89564	2.89564	straight	straight		-5.9376	5.9376	straight	straight		-3.14814	3.14814	straight	straight		1.98606	1.98606	straight	straight		-6.72108	6.72108	straight	straight		-9.04776	9.04776	straight	straight
5	trot	hard	straight	slow	759	4.037	-4.037	straight	straight		6.82344	6.82344	straight	straight		-1.18102	-1.18102	straight	straight		-2.28267	2.28267	straight	straight		-4.82718	4.82718	straight	straight		-4.03624	4.03624	straight	straight		6.63789	6.63789	straight	straight		-7.58391	7.58391	straight	straight		-13.0905	13.0905	straight	straight
5	trot	soft	right	slow	816	7.00386	-7.00386	left	outside		-7.46094	-7.46094	right	outside		-15.0751	-15.0751	right	outside		-1.19406	1.19406	left	inside		-7.12155	7.12155	left	outside		-4.76145	4.76145	left	outside		8.28084	8.28084	right	inside		-4.55313	4.55313	left	inside		-12.6898	12.6898	left	inside
5	trot	soft	right	fast	733	12.3008	-12.3008	left	outside		2.66382	2.66382	right	outside		-7.35116	-7.35116	right	outside		-9.00052	9.00052	left	inside		-14.0861	14.0861	left	outside		-3.81917	3.81917	left	outside		18.134	18.134	right	inside		-5.37528	5.37528	left	inside		-23.4837	23.4837	left	inside
5	trot	soft	left	slow	826	-2.09823	2.09823	right	inside		1.84851	1.84851	left	inside		3.18475	3.18475	left	inside		4.06688	-4.06688	right	outside		-8.7786	8.7786	right	inside		-13.0851	13.0851	right	inside		-0.305576	-0.305576	left	outside		-8.10554	8.10554	right	outside		-8.65724	8.65724	right	outside
5	trot	soft	left	fast	759	-9.43453	9.43453	right	inside		7.02691	7.02691	left	inside		19.2928	19.2928	left	inside		6.55598	-6.55598	right	outside		-6.30349	6.30349	right	inside		-12.0793	12.0793	right	inside		-2.51171	-2.51171	left	outside		-11.3612	11.3612	right	outside		-8.44181	8.44181	right	outside
5	trot	hard	right	slow	792	0.71403	-0.71403	left	outside		2.55154	2.55154	right	outside		0.869778	0.869778	right	outside		0.199884	-0.199884	left	inside		-11.075	11.075	left	outside		-10.9919	10.9919	left	outside		11.6612	11.6612	right	inside		-5.8608	5.8608	left	inside		-18.7056	18.7056	left	inside
5	trot	hard	right	fast	746	3.66454	-3.66454	left	outside		-1.22885	-1.22885	right	outside		-2.9519	-2.9519	right	outside		-5.37606	5.37606	left	inside		-16.6691	16.6691	left	outside		-13.1558	13.1558	left	outside		20.5103	20.5103	right	inside		-6.64765	6.64765	left	inside		-28.3642	28.3642	left	inside
5	trot	hard	left	slow	818	-1.90548	1.90548	right	inside		1.4681	1.4681	left	inside		0.779909	0.779909	left	inside		5.98023	-5.98023	right	outside		-7.66988	7.66988	right	inside		-13.0553	13.0553	right	inside		2.58967	2.58967	left	outside		-8.03876	8.03876	right	outside		-9.78289	9.78289	right	outside
5	trot	hard	left	fast	748	-10.7073	10.7073	right	inside		6.53089	6.53089	left	inside		21.3756	21.3756	left	inside		10.0469	-10.0469	right	outside		-9.23896	9.23896	right	inside		-18.3569	18.3569	right	inside		-3.82387	-3.82387	left	outside		-10.6084	10.6084	right	outside		-6.54865	6.54865	right	outside
6	trot	soft	straight	slow	765	-7.9517	7.9517	straight	straight		1.30409	1.30409	straight	straight		13.4053	13.4053	straight	straight		1.70778	1.70778	straight	straight		6.34156	6.34156	straight	straight		4.49107	4.49107	straight	straight		-3.07951	3.07951	straight	straight		-1.78539	1.78539	straight	straight		-0.340666	-0.340666	straight	straight
6	trot	soft	straight	fast	734	-18.2407	18.2407	straight	straight		4.02871	4.02871	straight	straight		17.8242	17.8242	straight	straight		2.32494	2.32494	straight	straight		10.1652	10.1652	straight	straight		6.98766	6.98766	straight	straight		-3.71585	3.71585	straight	straight		1.35814	-1.35814	straight	straight		3.34423	3.34423	straight	straight
6	trot	hard	straight	fast	698	-26.2673	26.2673	straight	straight		11.9095	11.9095	straight	straight		34.853	34.853	straight	straight		0.857328	0.857328	straight	straight		19.5308	19.5308	straight	straight		17.5582	17.5582	straight	straight		-3.31448	3.31448	straight	straight		-0.208338	0.208338	straight	straight		3.33342	3.33342	straight	straight
6	trot	hard	straight	slow	778	-8.87056	8.87056	straight	straight		-2.63733	-2.63733	straight	straight		10.6225	10.6225	straight	straight		-1.27901	-1.27901	straight	straight		6.43733	6.43733	straight	straight		5.36737	5.36737	straight	straight		1.07288	-1.07288	straight	straight		-1.82181	1.82181	straight	straight		-2.77113	-2.77113	straight	straight
6	trot	soft	right	slow	796	-0.531667	0.531667	left	outside		-3.56071	-3.56071	right	outside		-3.78158	-3.78158	right	outside		9.024	9.024	right	outside		7.91575	7.91575	right	inside		-0.164424	-0.164424	right	inside		11.5126	-11.5126	left	outside		6.63991	-6.63991	left	inside		-6.57554	-6.57554	right	outside
6	trot	soft	right	fast	784	-1.25888	1.25888	left	outside		11.5031	11.5031	right	outside		14.0083	14.0083	right	outside		0.259429	0.259429	right	outside		3.8548	3.8548	right	inside		3.64447	3.64447	right	inside		34.0148	-34.0148	left	outside		9.24751	-9.24751	left	inside		-23.1336	-23.1336	right	outside
6	trot	soft	left	slow	802	-13.6554	13.6554	right	inside		-0.552949	-0.552949	left	inside		12.3962	12.3962	left	inside		-8.27683	-8.27683	left	inside		0.34747	0.34747	left	outside		7.6815	7.6815	left	outside		-16.3562	16.3562	right	inside		-5.71929	5.71929	right	outside		8.76079	8.76079	left	inside
6	trot	soft	left	fast	789	-19.6755	19.6755	right	inside		-11.4783	-11.4783	left	inside		6.25612	6.25612	left	inside		-1.62479	-1.62479	left	inside		1.32258	1.32258	left	outside		0.443712	0.443712	left	outside		-26.2123	26.2123	right	inside		-14.9489	14.9489	right	outside		9.3008	9.3008	left	inside
6	trot	hard	right	slow	808	-0.379	0.379	left	outside		-2.43563	-2.43563	right	outside		-0.112727	-0.112727	right	outside		-2.49878	-2.49878	right	outside		7.55555	7.55555	right	inside		12.014	12.014	right	inside		20.6374	-20.6374	left	outside		6.85397	-6.85397	left	inside		-17.7647	-17.7647	right	outside
6	trot	hard	left	slow	811	-9.73282	9.73282	right	inside		-7.85544	-7.85544	left	inside		5.92665	5.92665	left	inside		-1.82613	-1.82613	left	inside		0.066727	0.066727	left	outside		2.40761	2.40761	left	outside		-17.8547	17.8547	right	inside		-11.9315	11.9315	right	outside		4.12334	4.12334	left	inside
6	trot	hard	left	fast	792	-16.0446	16.0446	right	inside		-16.6897	-16.6897	left	inside		-4.37666	-4.37666	left	inside		-0.433015	-0.433015	left	inside		0.097101	0.097101	left	outside		-1.77965	-1.77965	left	outside		-29.0644	29.0644	right	inside		-17.5679	17.5679	right	outside		9.43946	9.43946	left	inside
7	trot	soft	straight	slow	769	12.093	12.093	straight	straight		3.06921	3.06921	straight	straight		-6.00506	6.00506	straight	straight		2.52634	2.52634	straight	straight		-0.009576	-0.009576	straight	straight		-3.78036	3.78036	straight	straight		6.6622	6.6622	straight	straight		-0.277667	0.277667	straight	straight		-5.4655	5.4655	straight	straight
7	trot	soft	straight	fast	755	14.559	14.559	straight	straight		3.60906	3.60906	straight	straight		-11.005	11.005	straight	straight		2.9129	2.9129	straight	straight		-0.291879	-0.291879	straight	straight		-1.98705	1.98705	straight	straight		4.004	4.004	straight	straight		-1.88739	1.88739	straight	straight		-4.60952	4.60952	straight	straight
7	trot	hard	straight	slow	789	16.6062	16.6062	straight	straight		1.5108	1.5108	straight	straight		-14.6179	14.6179	straight	straight		2.74577	2.74577	straight	straight		3.14971	3.14971	straight	straight		-0.331	0.331	straight	straight		6.14412	6.14412	straight	straight		1.00836	-1.00836	straight	straight		-6.10235	6.10235	straight	straight
7	trot	hard	straight	fast	797	22.1978	22.1978	straight	straight		1.26715	1.26715	straight	straight		-17.7455	17.7455	straight	straight		0.964697	0.964697	straight	straight		-2.266	-2.266	straight	straight		-2.06669	2.06669	straight	straight		10.0104	10.0104	straight	straight		0.292636	-0.292636	straight	straight		-9.74551	9.74551	straight	straight
7	trot	soft	right	slow	797	12.3048	12.3048	right	inside		-4.04453	-4.04453	right	outside		-15.6752	15.6752	left	inside		-7.29073	-7.29073	right	outside		1.92782	1.92782	right	inside		10.8587	-10.8587	left	outside		21.9716	21.9716	right	inside		4.96838	-4.96838	left	inside		-17.3542	17.3542	left	inside
7	trot	soft	right	fast	772	15.8212	15.8212	right	inside		-9.94229	-9.94229	right	outside		-25.1241	25.1241	left	inside		-14.1734	-14.1734	right	outside		1.22529	1.22529	right	inside		15.1898	-15.1898	left	outside		27.1254	27.1254	right	inside		5.92152	-5.92152	left	inside		-19.6332	19.6332	left	inside
7	trot	soft	left	slow	800	25.2263	25.2263	left	outside		24.124	24.124	left	inside		-4.41858	4.41858	right	outside		4.26517	4.26517	left	inside		-1.0027	-1.0027	left	outside		-6.99954	6.99954	right	inside		-12.8232	-12.8232	left	outside		-2.27111	2.27111	right	outside		11.2004	-11.2004	right	outside
7	trot	soft	left	fast	771	24.8084	24.8084	left	outside		8.24517	8.24517	left	inside		-16.9438	16.9438	right	outside		9.73364	9.73364	left	inside		-3.59876	-3.59876	left	outside		-13.8614	13.8614	right	inside		-19.7515	-19.7515	left	outside		-1.01809	1.01809	right	outside		19.1851	-19.1851	right	outside
7	trot	hard	right	slow	781	12.643	12.643	right	inside		-2.6714	-2.6714	right	outside		-20.8926	20.8926	left	inside		-6.85076	-6.85076	right	outside		-0.061909	-0.061909	right	inside		10.2365	-10.2365	left	outside		24.6272	24.6272	right	inside		7.49382	-7.49382	left	inside		-19.6319	19.6319	left	inside
7	trot	hard	right	fast	730	17.7698	17.7698	right	inside		-28.8924	-28.8924	right	outside		-44.0185	44.0185	left	inside		-15.4783	-15.4783	right	outside		-5.946	-5.946	right	inside		9.41205	-9.41205	left	outside		32.8999	32.8999	right	inside		2.64897	-2.64897	left	inside		-27.627	27.627	left	inside
7	trot	hard	left	slow	805	-23.6553	-23.6553	left	outside		-23.849	-23.849	left	inside		0.105687	-0.105687	right	outside		-1.91865	-1.91865	left	inside		-2.91734	-2.91734	left	outside		0.052161	-0.052161	right	inside		4.19315	4.19315	left	outside		2.9256	-2.9256	right	outside		-0.973348	0.973348	right	outside
7	trot	hard	left	fast	735	10.459	10.459	left	outside		29.785	29.785	left	inside		15.9568	-15.9568	right	outside		5.52814	5.52814	left	inside		-0.924985	-0.924985	left	outside		-6.11058	6.11058	right	inside		-24.3887	-24.3887	left	outside		0.523429	-0.523429	right	outside		25.5701	-25.5701	right	outside
8	trot	soft	straight	slow	810	4.11965	4.11965	straight	straight		-5.29034	5.29034	straight	straight		-11.1001	11.1001	straight	straight		0.708631	0.708631	straight	straight		-2.32826	2.32826	straight	straight		-2.41754	2.41754	straight	straight		0.990773	0.990773	straight	straight		-0.907333	0.907333	straight	straight		-2.27463	2.27463	straight	straight
8	trot	soft	straight	fast	733	21.6847	21.6847	straight	straight		-7.28376	7.28376	straight	straight		-33.0965	33.0965	straight	straight		1.4359	1.4359	straight	straight		-0.221848	0.221848	straight	straight		-3.39056	3.39056	straight	straight		5.88746	5.88746	straight	straight		-2.43024	2.43024	straight	straight		-8.24656	8.24656	straight	straight
8	trot	hard	straight	slow	731	10.4509	10.4509	straight	straight		-13.643	13.643	straight	straight		-23.0327	23.0327	straight	straight		-0.255232	-0.255232	straight	straight		0.538263	-0.538263	straight	straight		1.42117	-1.42117	straight	straight		1.32761	1.32761	straight	straight		-4.63877	4.63877	straight	straight		-5.61872	5.61872	straight	straight
8	trot	soft	right	slow	806	9.77432	9.77432	right	inside		-3.65364	3.65364	left	inside		-13.9685	13.9685	left	inside		4.60578	4.60578	right	outside		-5.74682	5.74682	left	outside		-7.01514	7.01514	left	outside		18.2648	18.2648	right	inside		1.68601	-1.68601	left	inside		-17.7211	17.7211	left	inside
8	trot	soft	right	fast	788	9.93864	9.93864	right	inside		-3.10115	3.10115	left	inside		-6.93464	6.93464	left	inside		4.59485	4.59485	right	outside		-2.22628	2.22628	left	outside		-8.40347	8.40347	left	outside		19.4999	19.4999	right	inside		2.0742	-2.0742	left	inside		-17.8785	17.8785	left	inside
8	trot	soft	left	slow	811	9.80957	9.80957	left	outside		-5.3964	5.3964	right	outside		-17.4964	17.4964	right	outside		1.83009	1.83009	left	inside		0.577677	-0.577677	right	inside		1.06663	-1.06663	right	inside		-9.49938	-9.49938	left	outside		-1.58859	1.58859	right	outside		9.56658	-9.56658	right	outside
8	trot	soft	left	fast	765	19.997	19.997	left	outside		-9.28512	9.28512	right	outside		-28.3852	28.3852	right	outside		-1.67721	-1.67721	left	inside		7.87648	-7.87648	right	inside		10.6402	-10.6402	right	inside		-12.66	-12.66	left	outside		-3.6688	3.6688	right	outside		9.0436	-9.0436	right	outside
8	trot	hard	right	slow	798	6.30978	6.30978	right	inside		-2.88945	2.88945	left	inside		-9.60443	9.60443	left	inside		1.25794	1.25794	right	outside		-5.28624	5.28624	left	outside		-5.81581	5.81581	left	outside		18.8263	18.8263	right	inside		0.836758	-0.836758	left	inside		-17.8588	17.8588	left	inside
8	trot	hard	right	fast	755	14.2483	14.2483	right	inside		2.98975	-2.98975	left	inside		-8.24966	8.24966	left	inside		-3.47013	-3.47013	right	outside		-3.42888	3.42888	left	outside		1.32267	-1.32267	left	outside		23.1378	23.1378	right	inside		5.28869	-5.28869	left	inside		-15.8549	15.8549	left	inside
8	trot	hard	left	slow	798	2.78079	2.78079	left	outside		-1.40409	1.40409	right	outside		-1.40999	1.40999	right	outside		-4.44182	-4.44182	left	inside		-1.70945	1.70945	right	inside		3.27919	-3.27919	right	inside		-7.15452	-7.15452	left	outside		-4.60986	4.60986	right	outside		-0.540798	0.540798	right	outside
8	trot	hard	left	fast	755	4.0681	4.0681	left	outside		-12.0414	12.0414	right	outside		-13.3015	13.3015	right	outside		1.05788	1.05788	left	inside		-2.42294	2.42294	right	inside		-5.61498	5.61498	right	inside		-11.5243	-11.5243	left	outside		-3.83067	3.83067	right	outside		8.36828	-8.36828	right	outside
9	trot	soft	straight	slow	724	7.2435	7.2435	straight	straight		2.40086	2.40086	straight	straight		-6.23045	6.23045	straight	straight		6.41761	6.41761	straight	straight		-3.27915	3.27915	straight	straight		-8.34702	8.34702	straight	straight		3.21084	3.21084	straight	straight		-15.0792	15.0792	straight	straight		-16.8984	16.8984	straight	straight
9	trot	soft	straight	fast	740	8.29128	8.29128	straight	straight		6.06124	6.06124	straight	straight		-1.3993	1.3993	straight	straight		3.22222	3.22222	straight	straight		-3.92673	3.92673	straight	straight		-8.83062	8.83062	straight	straight		4.67573	4.67573	straight	straight		-14.6783	14.6783	straight	straight		-18.6786	18.6786	straight	straight
9	trot	hard	straight	fast	731	1.63417	1.63417	straight	straight		-2.1863	-2.1863	straight	straight		-6.83165	6.83165	straight	straight		3.28379	3.28379	straight	straight		-4.85264	4.85264	straight	straight		-8.2154	8.2154	straight	straight		2.94332	2.94332	straight	straight		-14.3236	14.3236	straight	straight		-16.3397	16.3397	straight	straight
9	trot	soft	right	slow	824	9.64622	9.64622	right	inside		3.02645	3.02645	right	outside		-4.51783	4.51783	left	inside		-6.70628	-6.70628	right	outside		-5.29984	5.29984	left	outside		1.07832	-1.07832	left	outside		12.5974	12.5974	right	inside		-4.04802	4.04802	left	inside		-16.8154	16.8154	left	inside
9	trot	soft	right	fast	798	15.0182	15.0182	right	inside		4.2537	4.2537	right	outside		-12.4982	12.4982	left	inside		-12.5634	-12.5634	right	outside		-3.06715	3.06715	left	outside		10.0562	-10.0562	left	outside		14.984	14.984	right	inside		-2.61469	2.61469	left	inside		-16.8184	16.8184	left	inside
9	trot	soft	left	slow	805	20.8486	20.8486	left	outside		2.98889	2.98889	left	inside		-25.8559	25.8559	right	outside		-10.4603	-10.4603	left	inside		0.121889	-0.121889	right	inside		3.54991	-3.54991	right	inside		24.7959	24.7959	left	outside		-1.55655	1.55655	right	outside		-23.627	23.627	right	outside
9	trot	soft	left	fast	760	-19.7063	-19.7063	left	outside		-11.3415	-11.3415	left	inside		9.19611	-9.19611	right	outside		14.0615	14.0615	left	inside		-5.19529	5.19529	right	inside		-16.0094	16.0094	right	inside		-15.6593	-15.6593	left	outside		-22.0498	22.0498	right	outside		-9.54125	9.54125	right	outside
9	trot	hard	right	fast	786	18.1678	18.1678	right	inside		1.45706	1.45706	right	outside		-16.2818	16.2818	left	inside		-9.44618	-9.44618	right	outside		-5.53544	5.53544	left	outside		3.67404	-3.67404	left	outside		15.2996	15.2996	right	inside		-2.08633	2.08633	left	inside		-17.7397	17.7397	left	inside
9	trot	hard	left	slow	763	35.5922	35.5922	left	outside		-0.145667	-0.145667	left	inside		-32.8024	32.8024	right	outside		-11.7805	-11.7805	left	inside		3.709	-3.709	right	inside		19.534	-19.534	right	inside		18.3966	18.3966	left	outside		-4.17697	4.17697	right	outside		-21.7913	21.7913	right	outside
10	trot	soft	straight	slow	818	-6.88406	6.88406	straight	straight		-8.612	8.612	straight	straight		-3.22196	-3.22196	straight	straight		5.95614	5.95614	straight	straight		6.65741	6.65741	straight	straight		-0.856909	-0.856909	straight	straight		-2.09746	2.09746	straight	straight		1.42786	1.42786	straight	straight		4.41813	4.41813	straight	straight
10	trot	soft	straight	fast	773	-13.5601	13.5601	straight	straight		-0.596434	0.596434	straight	straight		13.0354	13.0354	straight	straight		10.0847	10.0847	straight	straight		9.89767	9.89767	straight	straight		1.01861	1.01861	straight	straight		-2.83307	2.83307	straight	straight		3.18517	3.18517	straight	straight		5.442	5.442	straight	straight
10	trot	hard	straight	slow	805	-10.2058	10.2058	straight	straight		-10.0384	10.0384	straight	straight		1.12806	1.12806	straight	straight		4.439	4.439	straight	straight		7.30121	7.30121	straight	straight		0.702172	0.702172	straight	straight		-1.58214	1.58214	straight	straight		3.37311	3.37311	straight	straight		5.93437	5.93437	straight	straight
10	trot	hard	straight	fast	764	-13.8985	13.8985	straight	straight		-0.508394	0.508394	straight	straight		13.4956	13.4956	straight	straight		7.529	7.529	straight	straight		13.7039	13.7039	straight	straight		7.19911	7.19911	straight	straight		-3.47761	3.47761	straight	straight		4.64644	4.64644	straight	straight		8.78531	8.78531	straight	straight
10	trot	soft	right	slow	867	-11.7809	11.7809	left	outside		-3.66921	3.66921	left	inside		4.56478	4.56478	right	outside		-2.22303	-2.22303	right	outside		9.03892	9.03892	right	inside		10.5815	10.5815	right	inside		6.35553	-6.35553	left	outside		7.99769	7.99769	right	outside		0.407141	0.407141	right	outside
10	trot	soft	right	fast	828	-24.9488	24.9488	left	outside		12.3132	-12.3132	left	inside		34.3947	34.3947	right	outside		-0.213121	-0.213121	right	outside		2.89284	2.89284	right	inside		5.8792	5.8792	right	inside		6.21125	-6.21125	left	outside		9.52158	9.52158	right	outside		3.56602	3.56602	right	outside
10	trot	soft	left	slow	862	-4.90869	4.90869	right	inside		-13.4857	13.4857	right	outside		-10.7325	-10.7325	left	inside		5.04987	5.04987	left	inside		7.94625	7.94625	left	outside		2.77684	2.77684	left	outside		-7.73525	7.73525	right	inside		-0.051348	-0.051348	left	inside		9.67985	9.67985	left	inside
10	trot	soft	left	fast	812	-9.00966	9.00966	right	inside		-18.4926	18.4926	right	outside		-9.03329	-9.03329	left	inside		14.5831	14.5831	left	inside		6.09396	6.09396	left	outside		-9.52765	-9.52765	left	outside		-13.7128	13.7128	right	inside		-4.36083	-4.36083	left	inside		10.5868	10.5868	left	inside
10	trot	hard	right	slow	827	-26.2289	26.2289	left	outside		6.47377	-6.47377	left	inside		34.3514	34.3514	right	outside		-3.75535	-3.75535	right	outside		13.8975	13.8975	right	inside		17.9505	17.9505	right	inside		7.21507	-7.21507	left	outside		10.3572	10.3572	right	outside		1.50859	1.50859	right	outside
10	trot	hard	right	fast	825	-26.299	26.299	left	outside		2.25305	-2.25305	left	inside		27.0953	27.0953	right	outside		-3.38006	-3.38006	right	outside		14.2185	14.2185	right	inside		16.4676	16.4676	right	inside		7.86025	-7.86025	left	outside		10.4697	10.4697	right	outside		3.18415	3.18415	right	outside
10	trot	hard	left	slow	842	-6.8255	6.8255	right	inside		-15.5144	15.5144	right	outside		-6.72025	-6.72025	left	inside		4.29666	4.29666	left	inside		7.18572	7.18572	left	outside		2.92002	2.92002	left	outside		-9.81623	9.81623	right	inside		0.405364	0.405364	left	inside		11.3159	11.3159	left	inside
10	trot	hard	left	fast	813	-2.54664	2.54664	right	inside		-12.6774	12.6774	right	outside		-9.81182	-9.81182	left	inside		9.8103	9.8103	left	inside		5.89215	5.89215	left	outside		-2.54851	-2.54851	left	outside		-13.2079	13.2079	right	inside		-5.16912	-5.16912	left	inside		8.56888	8.56888	left	inside
11	trot	soft	straight	slow	776	12.577	12.577	straight	straight		-13.1867	13.1867	straight	straight		-20.8726	20.8726	straight	straight		-1.77598	1.77598	straight	straight		-2.6698	2.6698	straight	straight		-0.854939	0.854939	straight	straight		-8.17417	8.17417	straight	straight		10.2862	10.2862	straight	straight		18.8758	18.8758	straight	straight
11	trot	soft	straight	fast	721	18.2305	18.2305	straight	straight		-39.8672	39.8672	straight	straight		-58.3447	58.3447	straight	straight		-0.814182	0.814182	straight	straight		-3.92849	3.92849	straight	straight		2.13836	-2.13836	straight	straight		-11.6664	11.6664	straight	straight		4.87467	4.87467	straight	straight		17.064	17.064	straight	straight
11	trot	hard	straight	slow	779	12.3176	12.3176	straight	straight		-12.1351	12.1351	straight	straight		-25.102	25.102	straight	straight		-2.99039	2.99039	straight	straight		-1.52601	1.52601	straight	straight		1.26234	-1.26234	straight	straight		-9.21303	9.21303	straight	straight		5.06297	5.06297	straight	straight		15.1868	15.1868	straight	straight
11	trot	hard	straight	fast	754	13.0238	13.0238	straight	straight		-17.1745	17.1745	straight	straight		-34.8173	34.8173	straight	straight		5.09833	-5.09833	straight	straight		-3.21565	3.21565	straight	straight		-6.27858	6.27858	straight	straight		-8.52812	8.52812	straight	straight		2.15354	2.15354	straight	straight		10.5052	10.5052	straight	straight
11	trot	soft	right	slow	838	1.78414	1.78414	right	inside		-2.35737	2.35737	left	inside		-4.49534	4.49534	left	inside		-7.36988	7.36988	left	inside		-2.24306	2.24306	left	outside		5.16926	-5.16926	left	outside		-0.509818	0.509818	left	outside		6.26616	6.26616	right	outside		6.87149	6.87149	right	outside
11	trot	soft	right	fast	818	2.23287	2.23287	right	inside		-0.827081	0.827081	left	inside		-5.14724	5.14724	left	inside		-10.31	10.31	left	inside		-0.885242	0.885242	left	outside		8.66141	-8.66141	left	outside		0.793818	-0.793818	left	outside		9.63309	9.63309	right	outside		8.6843	8.6843	right	outside
11	trot	soft	left	slow	839	6.49128	6.49128	left	outside		-18.3803	18.3803	right	outside		-24.2008	24.2008	right	outside		4.03155	-4.03155	right	outside		-0.531061	0.531061	right	inside		-5.66188	5.66188	right	inside		-19.2587	19.2587	right	inside		-0.367141	-0.367141	left	inside		18.472	18.472	left	inside
11	trot	soft	left	fast	804	16.5026	16.5026	left	outside		-27.0355	27.0355	right	outside		-43.4208	43.4208	right	outside		8.00355	-8.00355	right	outside		-1.16326	1.16326	right	inside		-8.72694	8.72694	right	inside		-25.1719	25.1719	right	inside		-0.160121	-0.160121	left	inside		25.5268	25.5268	left	inside
11	trot	hard	right	fast	816	-5.61408	-5.61408	right	inside		3.2546	-3.2546	left	inside		9.87741	-9.87741	left	inside		-6.86235	6.86235	left	inside		-2.03582	2.03582	left	outside		7.69089	-7.69089	left	outside		1.66715	-1.66715	left	outside		10.041	10.041	right	outside		6.22114	6.22114	right	outside
11	trot	hard	left	slow	823	38.0034	38.0034	left	outside		-22.1866	22.1866	right	outside		-61.0544	61.0544	right	outside		2.53706	-2.53706	right	outside		-1.84207	1.84207	right	inside		-5.72257	5.72257	right	inside		-20.7929	20.7929	right	inside		-1.85209	-1.85209	left	inside		21.1431	21.1431	left	inside
11	trot	hard	left	fast	828	29.2134	29.2134	left	outside		-22.9366	22.9366	right	outside		-55.0593	55.0593	right	outside		2.30256	-2.30256	right	outside		-6.29243	6.29243	right	inside		-9.58387	9.58387	right	inside		-17.0058	17.0058	right	inside		-2.7815	-2.7815	left	inside		15.0091	15.0091	left	inside
12	trot	soft	straight	slow	824	-1.86416	1.86416	straight	straight		6.55405	6.55405	straight	straight		7.50477	7.50477	straight	straight		1.93208	1.93208	straight	straight		-9.55904	9.55904	straight	straight		-15.2999	15.2999	straight	straight		6.62538	6.62538	straight	straight		-3.3478	3.3478	straight	straight		-9.98057	9.98057	straight	straight
12	trot	soft	straight	fast	754	-4.13388	4.13388	straight	straight		2.079	2.079	straight	straight		7.56758	7.56758	straight	straight		1.96365	1.96365	straight	straight		-7.61727	7.61727	straight	straight		-6.46952	6.46952	straight	straight		4.04167	4.04167	straight	straight		-3.29191	3.29191	straight	straight		-6.24506	6.24506	straight	straight
12	trot	hard	straight	slow	787	-2.12695	2.12695	straight	straight		9.61471	9.61471	straight	straight		12.5544	12.5544	straight	straight		5.40397	5.40397	straight	straight		-13.6024	13.6024	straight	straight		-22.6115	22.6115	straight	straight		5.90811	5.90811	straight	straight		-4.65146	4.65146	straight	straight		-11.2316	11.2316	straight	straight
12	trot	hard	straight	fast	740	-4.28639	4.28639	straight	straight		3.88786	3.88786	straight	straight		4.22693	4.22693	straight	straight		4.8944	4.8944	straight	straight		-5.63142	5.63142	straight	straight		-11.5352	11.5352	straight	straight		6.05917	6.05917	straight	straight		-8.24844	8.24844	straight	straight		-14.5785	14.5785	straight	straight
12	trot	soft	right	slow	802	-2.79504	2.79504	left	outside		4.53055	4.53055	right	outside		7.04096	7.04096	right	outside		-14.0691	-14.0691	right	outside		-10.6523	10.6523	left	outside		2.73237	-2.73237	left	outside		18.297	18.297	right	inside		1.54318	-1.54318	left	inside		-17.0835	17.0835	left	inside
12	trot	soft	right	fast	784	-7.54944	7.54944	left	outside		4.38622	4.38622	right	outside		10.2613	10.2613	right	outside		-19.9117	-19.9117	right	outside		-9.52676	9.52676	left	outside		11.4933	-11.4933	left	outside		21.4704	21.4704	right	inside		0.086667	-0.086667	left	inside		-19.6368	19.6368	left	inside
12	trot	soft	left	slow	809	-11.9014	11.9014	right	inside		2.65648	2.65648	left	inside		11.1976	11.1976	left	inside		15.721	15.721	left	inside		-1.34609	1.34609	right	inside		-17.6207	17.6207	right	inside		-7.18936	-7.18936	left	outside		-8.89622	8.89622	right	outside		-0.409313	0.409313	right	outside
12	trot	soft	left	fast	764	-4.22563	4.22563	right	inside		-9.79899	-9.79899	left	inside		-7.93982	-7.93982	left	inside		24.3972	24.3972	left	inside		-1.27687	1.27687	right	inside		-25.1063	25.1063	right	inside		-13.4	-13.4	left	outside		-12.7195	12.7195	right	outside		1.07423	-1.07423	right	outside
12	trot	hard	right	slow	794	-6.22967	6.22967	left	outside		-0.055061	-0.055061	right	outside		8.03905	8.03905	right	outside		-14.8951	-14.8951	right	outside		-15.0544	15.0544	left	outside		-2.46842	2.46842	left	outside		16.4607	16.4607	right	inside		1.15991	-1.15991	left	inside		-17.0976	17.0976	left	inside
12	trot	hard	right	fast	768	-10.1656	10.1656	left	outside		-3.35218	-3.35218	right	outside		7.90342	7.90342	right	outside		-19.609	-19.609	right	outside		-22.0873	22.0873	left	outside		-5.34568	5.34568	left	outside		13.8876	13.8876	right	inside		1.70636	-1.70636	left	inside		-12.3617	12.3617	left	inside
12	trot	hard	left	slow	822	-4.55621	4.55621	right	inside		-4.89082	-4.89082	left	inside		-0.719394	-0.719394	left	inside		19.7002	19.7002	left	inside		-2.09858	2.09858	right	inside		-21.5622	21.5622	right	inside		-12.0234	-12.0234	left	outside		-11.0998	11.0998	right	outside		1.48624	-1.48624	right	outside
12	trot	hard	left	fast	766	-0.964389	0.964389	right	inside		-8.79132	-8.79132	left	inside		-6.82006	-6.82006	left	inside		25.8523	25.8523	left	inside		3.83032	3.83032	left	outside		-25.68	-25.68	left	outside		-7.76238	-7.76238	left	outside		-12.6689	12.6689	right	outside		-3.02217	3.02217	right	outside
13	trot	soft	straight	slow	809	4.0457	4.0457	straight	straight		8.34091	8.34091	straight	straight		3.84137	3.84137	straight	straight		10.6406	10.6406	straight	straight		1.83425	1.83425	straight	straight		-8.55711	8.55711	straight	straight		7.07512	7.07512	straight	straight		-2.38664	2.38664	straight	straight		-11.2638	11.2638	straight	straight
13	trot	soft	straight	fast	751	3.03289	3.03289	straight	straight		9.55582	9.55582	straight	straight		9.31781	9.31781	straight	straight		10.3787	10.3787	straight	straight		0.892444	0.892444	straight	straight		-10.6955	10.6955	straight	straight		7.74311	7.74311	straight	straight		-0.314384	0.314384	straight	straight		-7.18854	7.18854	straight	straight
13	trot	hard	straight	slow	807	0.855601	0.855601	straight	straight		1.14984	1.14984	straight	straight		0.899758	0.899758	straight	straight		7.47344	7.47344	straight	straight		4.98566	4.98566	straight	straight		-2.94361	2.94361	straight	straight		7.35581	7.35581	straight	straight		-5.02184	5.02184	straight	straight		-11.7788	11.7788	straight	straight
13	trot	hard	straight	fast	728	6.15146	6.15146	straight	straight		6.81388	6.81388	straight	straight		2.35908	2.35908	straight	straight		11.3842	11.3842	straight	straight		7.21975	7.21975	straight	straight		-4.38707	4.38707	straight	straight		8.1046	8.1046	straight	straight		-3.84053	3.84053	straight	straight		-9.98199	9.98199	straight	straight
13	trot	soft	right	slow	823	-12.1081	-12.1081	right	inside		4.02906	4.02906	right	outside		16.8413	16.8413	right	outside		0.600465	0.600465	right	outside		0.930131	0.930131	right	inside		0.253485	-0.253485	left	outside		13.3187	13.3187	right	inside		3.32554	-3.32554	left	inside		-8.26825	8.26825	left	inside
13	trot	soft	right	fast	778	-8.82615	-8.82615	right	inside		7.22221	7.22221	right	outside		15.2719	15.2719	right	outside		-0.539697	-0.539697	right	outside		1.37346	1.37346	right	inside		2.87777	-2.87777	left	outside		12.2968	12.2968	right	inside		4.67278	-4.67278	left	inside		-9.02936	9.02936	left	inside
13	trot	soft	left	slow	826	4.93354	4.93354	left	outside		11.9324	11.9324	left	inside		6.03617	6.03617	left	inside		13.1552	13.1552	left	inside		-0.038606	-0.038606	left	outside		-13.968	13.968	right	inside		-1.26191	-1.26191	left	outside		-6.24507	6.24507	right	outside		-4.29377	4.29377	right	outside
13	trot	soft	left	fast	789	10.7501	10.7501	left	outside		16.376	16.376	left	inside		3.37188	3.37188	left	inside		20.3385	20.3385	left	inside		1.17488	1.17488	left	outside		-18.2342	18.2342	right	inside		-4.16136	-4.16136	left	outside		-7.80904	7.80904	right	outside		-2.81481	2.81481	right	outside
13	trot	hard	right	slow	773	-5.04994	-5.04994	right	inside		-0.939278	-0.939278	right	outside		3.78896	3.78896	right	outside		0.173197	0.173197	right	outside		4.4788	4.4788	right	inside		4.01207	-4.01207	left	outside		16.7515	16.7515	right	inside		7.53374	-7.53374	left	inside		-9.15292	9.15292	left	inside
13	trot	hard	right	fast	727	-15.0872	-15.0872	right	inside		4.81272	4.81272	right	outside		24.1664	24.1664	right	outside		0.276455	0.276455	right	outside		10.8905	10.8905	right	inside		10.3152	-10.3152	left	outside		17.5405	17.5405	right	inside		10.1083	-10.1083	left	inside		-7.08185	7.08185	left	inside
13	trot	hard	left	slow	747	13.9358	13.9358	left	outside		25.7707	25.7707	left	inside		10.3354	10.3354	left	inside		27.4664	27.4664	left	inside		0.165899	0.165899	left	outside		-25.4724	25.4724	right	inside		-2.45994	-2.45994	left	outside		-10.5518	10.5518	right	outside		-9.59192	9.59192	right	outside
13	trot	hard	left	fast	737	12.7944	12.7944	left	outside		23.7903	23.7903	left	inside		8.59181	8.59181	left	inside		25.8803	25.8803	left	inside		1.54678	1.54678	left	outside		-24.3083	24.3083	right	inside		-2.488	-2.488	left	outside		-11.9932	11.9932	right	outside		-9.02291	9.02291	right	outside
14	trot	soft	straight	slow	752	-23.5362	23.5362	straight	straight		18.5892	18.5892	straight	straight		38.98	38.98	straight	straight		2.77412	2.77412	straight	straight		-13.8596	13.8596	straight	straight		-15.6999	15.6999	straight	straight		-3.15079	3.15079	straight	straight		-1.7997	1.7997	straight	straight		1.60192	1.60192	straight	straight
14	trot	soft	straight	fast	702	-27.2591	27.2591	straight	straight		6.78599	6.78599	straight	straight		36.8943	36.8943	straight	straight		3.05614	3.05614	straight	straight		-10.8738	10.8738	straight	straight		-14.4328	14.4328	straight	straight		-3.22566	3.22566	straight	straight		-2.30244	2.30244	straight	straight		0.970712	0.970712	straight	straight
14	trot	hard	straight	slow	730	-17.3907	17.3907	straight	straight		20.8539	20.8539	straight	straight		38.7871	38.7871	straight	straight		2.38571	2.38571	straight	straight		-12.6954	12.6954	straight	straight		-15.8132	15.8132	straight	straight		-2.39972	2.39972	straight	straight		-0.82352	0.82352	straight	straight		1.04801	1.04801	straight	straight
14	trot	hard	straight	fast	678	-27.2664	27.2664	straight	straight		14.0183	14.0183	straight	straight		37.5521	37.5521	straight	straight		-0.214551	-0.214551	straight	straight		-9.44888	9.44888	straight	straight		-5.85242	5.85242	straight	straight		-3.64284	3.64284	straight	straight		-0.50099	0.50099	straight	straight		7.56954	7.56954	straight	straight
14	trot	soft	right	fast	740	-22.6925	22.6925	left	outside		13.9449	13.9449	right	outside		36.8918	36.8918	right	outside		-17.6945	-17.6945	right	outside		-17.9156	17.9156	left	outside		0.887904	-0.887904	left	outside		7.32417	-7.32417	left	outside		9.83442	-9.83442	left	inside		2.50215	2.50215	right	outside
14	trot	soft	right	slow	783	-19.1668	19.1668	left	outside		23.1369	23.1369	right	outside		41.5868	41.5868	right	outside		-8.40339	-8.40339	right	outside		-15.8747	15.8747	left	outside		-7.74674	7.74674	left	outside		8.33381	-8.33381	left	outside		9.72787	-9.72787	left	inside		0.670773	0.670773	right	outside
14	trot	soft	left	slow	750	-31.9545	31.9545	right	inside		-5.55339	-5.55339	left	inside		29.5081	29.5081	left	inside		18.2409	18.2409	left	inside		-5.34315	5.34315	right	inside		-24.4146	24.4146	right	inside		-23.2726	23.2726	right	inside		-13.3817	13.3817	right	outside		8.71256	8.71256	left	inside
14	trot	soft	left	fast	751	-33.132	33.132	right	inside		-5.47347	-5.47347	left	inside		26.0129	26.0129	left	inside		17.7696	17.7696	left	inside		-4.93537	4.93537	right	inside		-20.8709	20.8709	right	inside		-22.9772	22.9772	right	inside		-12.8277	12.8277	right	outside		10.9292	10.9292	left	inside
14	trot	hard	right	fast	758	-20.1588	20.1588	left	outside		38.7104	38.7104	right	outside		59.6169	59.6169	right	outside		-4.9003	-4.9003	right	outside		-16.622	16.622	left	outside		-11.1694	11.1694	left	outside		7.39346	-7.39346	left	outside		10.8981	-10.8981	left	inside		4.59308	4.59308	right	outside
14	trot	hard	left	slow	777	-31.5991	31.5991	right	inside		-3.10964	-3.10964	left	inside		30.3474	30.3474	left	inside		4.61627	4.61627	left	inside		-2.43588	2.43588	right	inside		-6.73554	6.73554	right	inside		-17.0074	17.0074	right	inside		-9.98356	9.98356	right	outside		6.76535	6.76535	left	inside
14	trot	hard	left	fast	759	-32.844	32.844	right	inside		-3.22827	-3.22827	left	inside		28.8394	28.8394	left	inside		12.1237	12.1237	left	inside		-3.49784	3.49784	right	inside		-13.2514	13.2514	right	inside		-19.8759	19.8759	right	inside		-11.568	11.568	right	outside		7.59782	7.59782	left	inside
15	trot	soft	straight	slow	770	25.1447	25.1447	straight	straight		-30.9643	30.9643	straight	straight		-56.503	56.503	straight	straight		2.65039	2.65039	straight	straight		9.04514	9.04514	straight	straight		5.50109	5.50109	straight	straight		-0.922222	0.922222	straight	straight		-1.07394	-1.07394	straight	straight		-0.863783	-0.863783	straight	straight
15	trot	soft	straight	fast	705	23.2207	23.2207	straight	straight		-21.3077	21.3077	straight	straight		-47.3488	47.3488	straight	straight		1.27714	1.27714	straight	straight		10.0097	10.0097	straight	straight		7.50392	7.50392	straight	straight		0.693919	-0.693919	straight	straight		0.842556	0.842556	straight	straight		0.938707	0.938707	straight	straight
15	trot	hard	straight	slow	706	24.181	24.181	straight	straight		-19.4145	19.4145	straight	straight		-41.009	41.009	straight	straight		3.01866	3.01866	straight	straight		10.8258	10.8258	straight	straight		6.99856	6.99856	straight	straight		-5.35289	5.35289	straight	straight		0.877697	0.877697	straight	straight		9.37526	9.37526	straight	straight
15	trot	hard	straight	fast	636	21.5372	21.5372	straight	straight		-15.647	15.647	straight	straight		-36.7921	36.7921	straight	straight		0.210949	0.210949	straight	straight		7.73841	7.73841	straight	straight		7.71956	7.71956	straight	straight		-3.28667	3.28667	straight	straight		4.3858	4.3858	straight	straight		7.21384	7.21384	straight	straight
15	trot	soft	right	slow	794	23.9288	23.9288	right	inside		-24.4882	24.4882	left	inside		-50.7682	50.7682	left	inside		5.72445	5.72445	right	outside		1.73954	1.73954	right	inside		-6.21769	-6.21769	right	inside		7.01612	-7.01612	left	outside		1.30379	1.30379	right	outside		-7.03407	-7.03407	right	outside
15	trot	soft	right	fast	764	20.8587	20.8587	right	inside		-21.7156	21.7156	left	inside		-42.2998	42.2998	left	inside		1.56668	1.56668	right	outside		7.0947	7.0947	right	inside		4.36997	4.36997	right	inside		14.1766	-14.1766	left	outside		4.21506	4.21506	right	outside		-10.4185	-10.4185	right	outside
15	trot	soft	left	slow	788	26.2289	26.2289	left	outside		-18.828	18.828	right	outside		-45.0164	45.0164	right	outside		-0.476354	-0.476354	left	inside		5.34974	5.34974	left	outside		4.28575	4.28575	left	outside		-10.1001	10.1001	right	inside		-6.28745	-6.28745	left	inside		5.07721	5.07721	left	inside
15	trot	soft	left	fast	759	35.4492	35.4492	left	outside		-32.9057	32.9057	right	outside		-72.9259	72.9259	right	outside		2.88937	2.88937	left	inside		9.4548	9.4548	left	outside		5.81577	5.81577	left	outside		-11.062	11.062	right	inside		-10.5848	-10.5848	left	inside		-0.948096	-0.948096	left	inside
15	trot	hard	right	slow	745	28.9769	28.9769	right	inside		-28.0622	28.0622	left	inside		-59.0012	59.0012	left	inside		7.93619	7.93619	right	outside		9.18994	9.18994	right	inside		1.67937	1.67937	right	inside		9.59783	-9.59783	left	outside		7.40752	7.40752	right	outside		-3.37761	-3.37761	right	outside
15	trot	hard	right	fast	752	27.1668	27.1668	right	inside		-35.6695	35.6695	left	inside		-63.401	63.401	left	inside		9.21406	9.21406	right	outside		12.3904	12.3904	right	inside		4.39021	4.39021	right	inside		9.25764	-9.25764	left	outside		6.53082	6.53082	right	outside		-2.27352	-2.27352	right	outside
15	trot	hard	left	slow	744	16.3755	16.3755	left	outside		7.33061	-7.33061	right	outside		-9.90634	9.90634	right	outside		4.87642	4.87642	left	inside		4.7338	4.7338	left	outside		-0.289641	-0.289641	left	outside		-16.3963	16.3963	right	inside		-8.0169	-8.0169	left	inside		10.2191	10.2191	left	inside
15	trot	hard	left	fast	731	20.7841	20.7841	left	outside		9.48213	-9.48213	right	outside		-12.8326	12.8326	right	outside		1.17892	1.17892	left	inside		-0.889111	-0.889111	left	outside		-1.91827	-1.91827	left	outside		-13.1055	13.1055	right	inside		-7.97839	-7.97839	left	inside		4.36231	4.36231	left	inside
16	trot	soft	straight	slow	854	3.01503	3.01503	straight	straight		-6.47145	6.47145	straight	straight		-8.11241	8.11241	straight	straight		8.24363	8.24363	straight	straight		4.24813	4.24813	straight	straight		-4.50979	4.50979	straight	straight		8.73715	8.73715	straight	straight		-3.98258	3.98258	straight	straight		-10.6586	10.6586	straight	straight
16	trot	soft	straight	fast	764	6.27255	6.27255	straight	straight		-7.83758	7.83758	straight	straight		-15.3089	15.3089	straight	straight		11.4685	11.4685	straight	straight		7.67871	7.67871	straight	straight		-6.91178	6.91178	straight	straight		9.60139	9.60139	straight	straight		-8.46576	8.46576	straight	straight		-16.0885	16.0885	straight	straight
16	trot	hard	straight	slow	854	9.22741	9.22741	straight	straight		-2.83191	2.83191	straight	straight		-10.289	10.289	straight	straight		4.47898	4.47898	straight	straight		3.42112	3.42112	straight	straight		-2.17194	2.17194	straight	straight		5.86454	5.86454	straight	straight		-4.09382	4.09382	straight	straight		-9.15369	9.15369	straight	straight
16	trot	hard	straight	fast	779	11.4066	11.4066	straight	straight		-10.392	10.392	straight	straight		-22.0764	22.0764	straight	straight		9.11219	9.11219	straight	straight		5.7213	5.7213	straight	straight		-2.62789	2.62789	straight	straight		8.69739	8.69739	straight	straight		-8.21667	8.21667	straight	straight		-15.4689	15.4689	straight	straight
16	trot	soft	right	slow	894	6.26743	6.26743	right	inside		-13.5193	13.5193	left	inside		-20.1848	20.1848	left	inside		1.65457	1.65457	right	outside		-0.159167	-0.159167	right	inside		-2.33847	2.33847	left	outside		12.9434	12.9434	right	inside		-1.82881	1.82881	left	inside		-14.3112	14.3112	left	inside
16	trot	soft	right	fast	842	4.49659	4.49659	right	inside		-10.5783	10.5783	left	inside		-16.1126	16.1126	left	inside		0.75498	0.75498	right	outside		-1.47329	-1.47329	right	inside		-2.84752	2.84752	left	outside		22.0998	22.0998	right	inside		-4.59576	4.59576	left	inside		-25.6635	25.6635	left	inside
16	trot	soft	left	slow	869	4.06692	4.06692	left	outside		-8.20553	8.20553	right	outside		-12.8696	12.8696	right	outside		12.7486	12.7486	left	inside		11.5299	11.5299	left	outside		-2.57703	2.57703	right	inside		-4.22764	-4.22764	left	outside		-4.95901	4.95901	right	outside		-0.240979	0.240979	right	outside
16	trot	soft	left	fast	835	7.88155	7.88155	left	outside		-17.3967	17.3967	right	outside		-22.8736	22.8736	right	outside		20.1441	20.1441	left	inside		10.7049	10.7049	left	outside		-8.58817	8.58817	right	inside		-7.06685	-7.06685	left	outside		-7.3477	7.3477	right	outside		0.892758	-0.892758	right	outside
16	trot	hard	right	fast	828	11.9747	11.9747	right	inside		-11.2173	11.2173	left	inside		-21.6759	21.6759	left	inside		-1.24345	-1.24345	right	outside		1.50797	1.50797	right	inside		2.53544	-2.53544	left	outside		24.5531	24.5531	right	inside		-5.83013	5.83013	left	inside		-30.9554	30.9554	left	inside
16	trot	hard	left	slow	861	6.22949	6.22949	left	outside		-9.35047	9.35047	right	outside		-15.5458	15.5458	right	outside		15.1649	15.1649	left	inside		10.082	10.082	left	outside		-4.35628	4.35628	right	inside		-5.74101	-5.74101	left	outside		-6.30898	6.30898	right	outside		-1.23099	1.23099	right	outside
16	trot	hard	left	fast	820	7.93391	7.93391	left	outside		-15.46	15.46	right	outside		-22.2344	22.2344	right	outside		22.7766	22.7766	left	inside		12.679	12.679	left	outside		-10.5849	10.5849	right	inside		-10.6856	-10.6856	left	outside		-6.17009	6.17009	right	outside		2.08617	-2.08617	right	outside
17	trot	soft	straight	slow	800	19.519	19.519	straight	straight		-8.75989	8.75989	straight	straight		-30.2569	30.2569	straight	straight		0.928162	0.928162	straight	straight		-5.97612	5.97612	straight	straight		-6.89904	6.89904	straight	straight		12.8779	12.8779	straight	straight		-5.98629	5.98629	straight	straight		-16.8165	16.8165	straight	straight
17	trot	hard	straight	fast	717	16.4942	16.4942	straight	straight		-8.49508	8.49508	straight	straight		-25.281	25.281	straight	straight		3.57003	3.57003	straight	straight		-1.89486	1.89486	straight	straight		-7.57056	7.57056	straight	straight		17.9285	17.9285	straight	straight		-4.1053	4.1053	straight	straight		-21.7455	21.7455	straight	straight
17	trot	soft	right	slow	848	32.2466	32.2466	right	inside		-12.5415	12.5415	left	inside		-46.4665	46.4665	left	inside		-1.02796	-1.02796	right	outside		-11.017	11.017	left	outside		-9.83021	9.83021	left	outside		21.7502	21.7502	right	inside		-2.08955	2.08955	left	inside		-25.2456	25.2456	left	inside
17	trot	soft	right	fast	831	41.8732	41.8732	right	inside		-15.239	15.239	left	inside		-58.515	58.515	left	inside		-0.832091	-0.832091	right	outside		-17.6132	17.6132	left	outside		-18.2843	18.2843	left	outside		25.2392	25.2392	right	inside		-6.19673	6.19673	left	inside		-31.6728	31.6728	left	inside
17	trot	soft	left	slow	867	-5.93886	-5.93886	left	outside		0.021727	-0.021727	right	outside		7.2421	-7.2421	right	outside		2.65051	2.65051	left	inside		-5.8139	5.8139	right	inside		-9.63779	9.63779	right	inside		-2.53463	-2.53463	left	outside		-6.2862	6.2862	right	outside		-2.93796	2.93796	right	outside
17	trot	soft	left	fast	809	-3.36404	-3.36404	left	outside		-1.19172	1.19172	right	outside		-0.70106	0.70106	right	outside		6.01171	6.01171	left	inside		-6.92169	6.92169	right	inside		-10.8841	10.8841	right	inside		-5.7333	-5.7333	left	outside		-9.85963	9.85963	right	outside		-5.18845	5.18845	right	outside
17	trot	hard	right	slow	785	38.3612	38.3612	right	inside		-14.6604	14.6604	left	inside		-59.2934	59.2934	left	inside		-0.476111	-0.476111	right	outside		-18.1775	18.1775	left	outside		-19.3964	19.3964	left	outside		29.8299	29.8299	right	inside		-0.258788	0.258788	left	inside		-32.5348	32.5348	left	inside
17	trot	hard	right	fast	746	34.6853	34.6853	right	inside		-5.92389	5.92389	left	inside		-44.773	44.773	left	inside		-3.56155	-3.56155	right	outside		-9.77711	9.77711	left	outside		-4.50832	4.50832	left	outside		38.7912	38.7912	right	inside		5.37205	-5.37205	left	inside		-33.9412	33.9412	left	inside
17	trot	hard	left	fast	807	-4.94761	-4.94761	left	outside		-5.88409	5.88409	right	outside		-4.78473	4.78473	right	outside		0.205727	0.205727	left	inside		-7.85226	7.85226	right	inside		-8.37542	8.37542	right	inside		-7.74782	-7.74782	left	outside		-10.2479	10.2479	right	outside		-0.025616	0.025616	right	outside
18	trot	soft	straight	slow	812	-8.4771	-8.4771	straight	straight		2.39812	2.39812	straight	straight		14.1822	14.1822	straight	straight		2.31155	-2.31155	straight	straight		9.33816	9.33816	straight	straight		8.73103	8.73103	straight	straight		-10.3423	10.3423	straight	straight		10.6989	10.6989	straight	straight		20.2711	20.2711	straight	straight
18	trot	soft	straight	fast	755	10.2524	10.2524	straight	straight		2.64438	2.64438	straight	straight		-3.01984	-3.01984	straight	straight		-2.04733	2.04733	straight	straight		10.4894	10.4894	straight	straight		10.069	10.069	straight	straight		-6.59534	6.59534	straight	straight		11.3402	11.3402	straight	straight		18.1929	18.1929	straight	straight
18	trot	hard	straight	slow	781	10.6267	10.6267	straight	straight		3.83879	3.83879	straight	straight		-5.13812	-5.13812	straight	straight		-1.52585	1.52585	straight	straight		11.3409	11.3409	straight	straight		11.2784	11.2784	straight	straight		-6.29486	6.29486	straight	straight		12.0657	12.0657	straight	straight		18.8572	18.8572	straight	straight
18	trot	soft	right	fast	788	-14.856	-14.856	right	inside		13.7357	13.7357	right	outside		29.3393	29.3393	right	outside		-3.54038	3.54038	left	inside		14.1009	14.1009	right	inside		18.1443	18.1443	right	inside		12.1534	-12.1534	left	outside		23.015	23.015	right	outside		9.98206	9.98206	right	outside
18	trot	soft	right	slow	801	-7.97658	-7.97658	right	inside		9.12121	9.12121	right	outside		18.9679	18.9679	right	outside		-4.21444	4.21444	left	inside		14.8903	14.8903	right	inside		18.8933	18.8933	right	inside		11.4066	-11.4066	left	outside		22.1825	22.1825	right	outside		9.43425	9.43425	right	outside
18	trot	soft	left	slow	843	-2.82511	-2.82511	left	outside		0.100803	0.100803	left	inside		3.78984	3.78984	left	inside		3.40361	-3.40361	right	outside		7.39594	7.39594	left	outside		6.73466	6.73466	left	outside		-25.9764	25.9764	right	inside		2.63888	2.63888	left	inside		28.7677	28.7677	left	inside
18	trot	soft	left	fast	784	28.885	28.885	left	outside		-7.99113	-7.99113	left	inside		-32.696	-32.696	left	inside		-2.04272	2.04272	right	outside		4.31178	4.31178	left	outside		5.64227	5.64227	left	outside		-28.1551	28.1551	right	inside		0.411111	0.411111	left	inside		29.1479	29.1479	left	inside
18	trot	hard	right	fast	754	-37.9652	-37.9652	right	inside		14.1686	14.1686	right	outside		50.7727	50.7727	right	outside		-1.32217	1.32217	left	inside		12.9289	12.9289	right	inside		14.1668	14.1668	right	inside		9.75023	-9.75023	left	outside		28.2369	28.2369	right	outside		18.1282	18.1282	right	outside
18	trot	hard	left	fast	773	29.8481	29.8481	left	outside		-8.58509	-8.58509	left	inside		-35.5057	-35.5057	left	inside		-0.453212	0.453212	right	outside		6.60246	6.60246	left	outside		7.13605	7.13605	left	outside		-28.2647	28.2647	right	inside		1.92417	1.92417	left	inside		30.9309	30.9309	left	inside
19	trot	soft	straight	slow	675	20.0183	20.0183	straight	straight		-7.4886	7.4886	straight	straight		-29.8119	29.8119	straight	straight		12.803	12.803	straight	straight		-8.70005	8.70005	straight	straight		-20.3277	20.3277	straight	straight		5.58498	5.58498	straight	straight		0.016657	0.016657	straight	straight		-6.20558	6.20558	straight	straight
19	trot	hard	straight	slow	715	17.102	17.102	straight	straight		-26.3215	26.3215	straight	straight		-44.8897	44.8897	straight	straight		4.1554	4.1554	straight	straight		0.342576	-0.342576	straight	straight		-5.10728	5.10728	straight	straight		3.51231	3.51231	straight	straight		3.3967	3.3967	straight	straight		-0.343273	0.343273	straight	straight
19	trot	soft	right	slow	754	-18.3204	-18.3204	right	inside		-4.65009	4.65009	left	inside		11.5547	-11.5547	left	inside		23.7472	23.7472	right	outside		9.71319	-9.71319	left	outside		-12.041	12.041	left	outside		-18.8107	-18.8107	right	inside		-1.18017	-1.18017	right	outside		17.8059	-17.8059	left	inside
19	trot	soft	right	fast	770	3.68844	3.68844	right	inside		8.11744	-8.11744	left	inside		4.429	-4.429	left	inside		-6.37119	-6.37119	right	outside		-9.66572	9.66572	left	outside		-8.3988	8.3988	left	outside		20.3987	20.3987	right	inside		6.6075	6.6075	right	outside		-13.1942	13.1942	left	inside
19	trot	soft	left	fast	793	24.1677	24.1677	left	outside		-2.53786	2.53786	right	outside		-26.9976	26.9976	right	outside		-3.56178	-3.56178	left	inside		2.31938	-2.31938	right	inside		5.55181	-5.55181	right	inside		15.2765	15.2765	left	outside		9.44441	9.44441	left	inside		-8.28665	8.28665	right	outside
20	trot	soft	straight	slow	702	-30.8686	30.8686	straight	straight		-2.64214	2.64214	straight	straight		30.1063	30.1063	straight	straight		12.6759	12.6759	straight	straight		-7.06297	7.06297	straight	straight		-20.9709	20.9709	straight	straight		-0.542727	0.542727	straight	straight		4.08767	4.08767	straight	straight		4.70526	4.70526	straight	straight
20	trot	soft	straight	fast	645	-27.895	27.895	straight	straight		-4.45436	4.45436	straight	straight		16.5703	16.5703	straight	straight		7.8063	7.8063	straight	straight		-5.33213	5.33213	straight	straight		-11.09	11.09	straight	straight		-1.66026	1.66026	straight	straight		6.04276	6.04276	straight	straight		9.26349	9.26349	straight	straight
20	trot	hard	straight	slow	726	-12.8664	12.8664	straight	straight		-4.72236	4.72236	straight	straight		9.0277	9.0277	straight	straight		16.5062	16.5062	straight	straight		-8.55945	8.55945	straight	straight		-27.0695	27.0695	straight	straight		3.38184	-3.38184	straight	straight		1.71182	1.71182	straight	straight		-1.75804	-1.75804	straight	straight
20	trot	hard	straight	fast	655	-14.5651	14.5651	straight	straight		-9.78113	9.78113	straight	straight		5.48256	5.48256	straight	straight		8.54705	8.54705	straight	straight		-7.10732	7.10732	straight	straight		-18.951	18.951	straight	straight		-1.28966	1.28966	straight	straight		4.39785	4.39785	straight	straight		6.73408	6.73408	straight	straight
20	trot	soft	right	slow	780	-21.0222	21.0222	left	outside		5.80815	-5.80815	left	inside		23.8106	23.8106	right	outside		-3.10751	-3.10751	right	outside		2.03055	-2.03055	left	outside		5.70893	-5.70893	left	outside		6.94036	-6.94036	left	outside		11.7146	11.7146	right	outside		4.86427	4.86427	right	outside
20	trot	soft	right	fast	740	-36.1699	36.1699	left	outside		9.54009	-9.54009	left	inside		46.5884	46.5884	right	outside		-2.53332	-2.53332	right	outside		-3.12136	3.12136	left	outside		-0.237404	0.237404	left	outside		-0.854495	0.854495	left	outside		14.7553	14.7553	right	outside		15.1973	15.1973	right	outside
20	trot	soft	left	slow	792	-33.7132	33.7132	right	inside		21.1269	-21.1269	right	outside		57.1174	57.1174	left	inside		14.4528	14.4528	left	inside		-2.46474	2.46474	right	inside		-19.2397	19.2397	right	inside		-6.82978	6.82978	right	inside		1.51728	1.51728	left	inside		9.43666	9.43666	left	inside
20	trot	soft	left	fast	752	-35.9121	35.9121	right	inside		5.13264	-5.13264	right	outside		39.5005	39.5005	left	inside		22.9576	22.9576	left	inside		-3.21488	3.21488	right	inside		-24.1305	24.1305	right	inside		-9.91512	9.91512	right	inside		-1.5067	-1.5067	left	inside		7.84546	7.84546	left	inside
20	trot	hard	right	slow	727	-13.6135	13.6135	left	outside		-10.0877	10.0877	left	inside		4.98978	4.98978	right	outside		0.05453	0.05453	right	outside		-6.84434	6.84434	left	outside		-6.7199	6.7199	left	outside		8.96078	-8.96078	left	outside		12.5405	12.5405	right	outside		-0.548106	-0.548106	right	outside
20	trot	hard	right	fast	686	-28.5052	28.5052	left	outside		4.74454	-4.74454	left	inside		32.7215	32.7215	right	outside		-2.81328	-2.81328	right	outside		-9.63944	9.63944	left	outside		-6.95891	6.95891	left	outside		5.68017	-5.68017	left	outside		17.2932	17.2932	right	outside		12.5177	12.5177	right	outside
20	trot	hard	left	slow	748	-29.2068	29.2068	right	inside		3.56111	-3.56111	right	outside		35.2548	35.2548	left	inside		30.4704	30.4704	left	inside		-10.9375	10.9375	right	inside		-43.1894	43.1894	right	inside		-12.8348	12.8348	right	inside		-2.831	-2.831	left	inside		8.51749	8.51749	left	inside
20	trot	hard	left	fast	677	-30.5981	30.5981	right	inside		-9.50934	9.50934	right	outside		20.0194	20.0194	left	inside		41.5597	41.5597	left	inside		0.634157	-0.634157	right	inside		-39.6222	39.6222	right	inside		-13.2016	13.2016	right	inside		-8.49586	-8.49586	left	inside		6.76345	6.76345	left	inside
21	trot	soft	straight	slow	806	8.77688	8.77688	straight	straight		-9.64606	9.64606	straight	straight		-14.9932	14.9932	straight	straight		2.83497	2.83497	straight	straight		4.00777	4.00777	straight	straight		1.61214	1.61214	straight	straight		2.42572	2.42572	straight	straight		-2.28017	2.28017	straight	straight		-5.42346	5.42346	straight	straight
21	trot	soft	straight	fast	743	15.3759	15.3759	straight	straight		-20.8076	20.8076	straight	straight		-34.9685	34.9685	straight	straight		6.1556	6.1556	straight	straight		4.22771	4.22771	straight	straight		0.401864	0.401864	straight	straight		6.015	6.015	straight	straight		-9.9026	9.9026	straight	straight		-15.414	15.414	straight	straight
21	trot	hard	straight	slow	822	5.65952	5.65952	straight	straight		-13.1995	13.1995	straight	straight		-15.719	15.719	straight	straight		2.09831	2.09831	straight	straight		-2.43139	-2.43139	straight	straight		-3.14027	-3.14027	straight	straight		0.862864	0.862864	straight	straight		-4.94673	4.94673	straight	straight		-4.90562	4.90562	straight	straight
21	trot	hard	straight	fast	734	15.6283	15.6283	straight	straight		-20.068	20.068	straight	straight		-35.8217	35.8217	straight	straight		2.88458	2.88458	straight	straight		4.12041	4.12041	straight	straight		1.42718	1.42718	straight	straight		5.73914	5.73914	straight	straight		-6.65619	6.65619	straight	straight		-11.6325	11.6325	straight	straight
21	trot	soft	right	slow	842	-0.563606	-0.563606	right	inside		-18.2204	18.2204	left	inside		-18.4738	18.4738	left	inside		2.81811	2.81811	right	outside		4.51326	4.51326	right	inside		2.92719	2.92719	right	inside		21.9442	21.9442	right	inside		1.16114	-1.16114	left	inside		-20.8502	20.8502	left	inside
21	trot	soft	right	fast	785	-21.2633	-21.2633	right	inside		-11.3614	11.3614	left	inside		7.93104	-7.93104	left	inside		6.93405	6.93405	right	outside		13.6434	13.6434	right	inside		8.96425	8.96425	right	inside		26.5013	26.5013	right	inside		7.37484	-7.37484	left	inside		-22.2178	22.2178	left	inside
21	trot	soft	left	slow	842	10.7824	10.7824	left	outside		-30.6677	30.6677	right	outside		-40.7756	40.7756	right	outside		7.46673	7.46673	left	inside		-4.05176	-4.05176	left	outside		-11.3924	-11.3924	left	outside		-16.7513	-16.7513	left	outside		-10.5471	10.5471	right	outside		6.90303	-6.90303	right	outside
21	trot	soft	left	fast	813	11.2406	11.2406	left	outside		-31.7883	31.7883	right	outside		-43.2989	43.2989	right	outside		10.0054	10.0054	left	inside		-5.98327	-5.98327	left	outside		-14.2207	-14.2207	left	outside		-14.98	-14.98	left	outside		-15.7051	15.7051	right	outside		-0.489151	0.489151	right	outside
21	trot	hard	right	slow	839	3.68886	3.68886	right	inside		-6.98398	6.98398	left	inside		-15.8672	15.8672	left	inside		1.54765	1.54765	right	outside		0.035323	0.035323	right	inside		-2.98753	-2.98753	right	inside		9.13784	9.13784	right	inside		1.02046	-1.02046	left	inside		-8.73079	8.73079	left	inside
21	trot	hard	right	fast	814	4.55098	4.55098	right	inside		-11.9568	11.9568	left	inside		-13.3287	13.3287	left	inside		-0.961369	-0.961369	right	outside		4.73159	4.73159	right	inside		7.3318	7.3318	right	inside		13.0622	13.0622	right	inside		5.24289	-5.24289	left	inside		-7.77343	7.77343	left	inside
21	trot	hard	left	fast	759	16.664	16.664	left	outside		-16.4827	16.4827	right	outside		-40.7145	40.7145	right	outside		7.27967	7.27967	left	inside		-10.8745	-10.8745	left	outside		-18.9825	-18.9825	left	outside		-17.5791	-17.5791	left	outside		-18.8597	18.8597	right	outside		-6.86001	6.86001	right	outside
22	trot	soft	straight	slow	712	3.16006	3.16006	straight	straight		24.7285	24.7285	straight	straight		12.8452	12.8452	straight	straight		8.01393	8.01393	straight	straight		-21.8914	21.8914	straight	straight		-32.0548	32.0548	straight	straight		-0.593177	-0.593177	straight	straight		-7.20682	7.20682	straight	straight		-8.23429	8.23429	straight	straight
22	trot	soft	straight	fast	670	12.7968	12.7968	straight	straight		10.5657	10.5657	straight	straight		-3.73349	-3.73349	straight	straight		6.8973	6.8973	straight	straight		-16.2786	16.2786	straight	straight		-21.3977	21.3977	straight	straight		3.41382	3.41382	straight	straight		-9.80646	9.80646	straight	straight		-11.6882	11.6882	straight	straight
22	trot	hard	straight	slow	732	0.912737	0.912737	straight	straight		13.8957	13.8957	straight	straight		15.9495	15.9495	straight	straight		-1.16448	-1.16448	straight	straight		-12.0703	12.0703	straight	straight		-7.64441	7.64441	straight	straight		0.399323	0.399323	straight	straight		-3.05736	3.05736	straight	straight		-5.3093	5.3093	straight	straight
22	trot	hard	straight	fast	675	8.94042	8.94042	straight	straight		8.90537	8.90537	straight	straight		-2.57913	-2.57913	straight	straight		2.80128	2.80128	straight	straight		-11.6475	11.6475	straight	straight		-15.2547	15.2547	straight	straight		-0.41753	-0.41753	straight	straight		-8.478	8.478	straight	straight		-8.27091	8.27091	straight	straight
22	trot	soft	right	slow	743	26.0331	26.0331	right	inside		-2.04881	-2.04881	right	outside		-29.109	-29.109	right	outside		-18.5634	-18.5634	right	outside		-19.4208	19.4208	left	outside		-3.17481	3.17481	left	outside		21.629	21.629	right	inside		-1.9453	1.9453	left	inside		-24.2653	24.2653	left	inside
22	trot	soft	right	fast	736	6.26934	6.26934	right	inside		-5.98664	-5.98664	right	outside		-15.5765	-15.5765	right	outside		-11.7489	-11.7489	right	outside		-21.3273	21.3273	left	outside		-11.0543	11.0543	left	outside		22.3508	22.3508	right	inside		-2.33468	2.33468	left	inside		-25.4257	25.4257	left	inside
22	trot	soft	left	slow	748	2.8587	2.8587	left	outside		-9.00718	-9.00718	left	inside		-14.2221	-14.2221	left	inside		2.61733	2.61733	left	inside		-3.1343	3.1343	right	inside		-5.38881	5.38881	right	inside		-24.0882	-24.0882	left	outside		-17.6859	17.6859	right	outside		5.76115	-5.76115	right	outside
22	trot	soft	left	fast	722	-1.14053	-1.14053	left	outside		-7.79412	-7.79412	left	inside		-6.38872	-6.38872	left	inside		3.11666	3.11666	left	inside		-7.61282	7.61282	right	inside		-12.4044	12.4044	right	inside		-23.451	-23.451	left	outside		-19.5616	19.5616	right	outside		4.75922	-4.75922	right	outside
22	trot	hard	right	slow	795	22.4878	22.4878	right	inside		-8.53898	-8.53898	right	outside		-28.4748	-28.4748	right	outside		-10.1133	-10.1133	right	outside		-10.6344	10.6344	left	outside		1.0582	-1.0582	left	outside		15.6351	15.6351	right	inside		0.309091	-0.309091	left	inside		-17.1589	17.1589	left	inside
22	trot	hard	right	fast	718	19.9784	19.9784	right	inside		-14.605	-14.605	right	outside		-38.1037	-38.1037	right	outside		-9.78936	-9.78936	right	outside		-22.0114	22.0114	left	outside		-12.213	12.213	left	outside		22.5296	22.5296	right	inside		-5.17194	5.17194	left	inside		-27.4165	27.4165	left	inside
22	trot	hard	left	slow	732	-11.169	-11.169	left	outside		10.1889	10.1889	left	inside		19.0311	19.0311	left	inside		0.014727	0.014727	left	inside		-1.01653	1.01653	right	inside		-5.09122	5.09122	right	inside		-32.4699	-32.4699	left	outside		-12.1376	12.1376	right	outside		20.5044	-20.5044	right	outside
23	trot	hard	left	fast	710	-11.5457	-11.5457	left	outside		11.6991	11.6991	left	inside		21.4737	21.4737	left	inside		1.74097	1.74097	left	inside		3.36186	-3.36186	right	inside		3.37793	-3.37793	right	inside		-31.3497	-31.3497	left	outside		-14.509	14.509	right	outside		16.2862	-16.2862	right	outside
23	trot	soft	straight	slow	715	1.0984	-1.0984	straight	straight		14.1785	14.1785	straight	straight		18.5387	18.5387	straight	straight		5.14906	5.14906	straight	straight		-10.7329	10.7329	straight	straight		-17.3968	17.3968	straight	straight		7.77496	7.77496	straight	straight		2.33214	2.33214	straight	straight		-5.91676	-5.91676	straight	straight
23	trot	soft	straight	fast	681	-12.3574	12.3574	straight	straight		15.0519	15.0519	straight	straight		28.4586	28.4586	straight	straight		-2.08336	-2.08336	straight	straight		-7.18434	7.18434	straight	straight		-6.4422	6.4422	straight	straight		-0.356172	-0.356172	straight	straight		7.69501	7.69501	straight	straight		6.80055	6.80055	straight	straight
23	trot	hard	straight	slow	717	7.33634	-7.33634	straight	straight		10.6383	10.6383	straight	straight		2.29841	2.29841	straight	straight		5.19885	5.19885	straight	straight		-6.66992	6.66992	straight	straight		-12.9282	12.9282	straight	straight		5.51851	5.51851	straight	straight		-0.545697	-0.545697	straight	straight		-4.88502	-4.88502	straight	straight
23	trot	hard	straight	fast	666	1.00947	-1.00947	straight	straight		20.293	20.293	straight	straight		21.0898	21.0898	straight	straight		-2.48645	-2.48645	straight	straight		-5.29493	5.29493	straight	straight		-3.87559	3.87559	straight	straight		0.520333	0.520333	straight	straight		8.49367	8.49367	straight	straight		8.44235	8.44235	straight	straight
23	trot	hard	right	fast	663	-14.5676	14.5676	left	outside		8.59501	8.59501	right	outside		21.3053	21.3053	right	outside		-10.2359	-10.2359	right	outside		-20.6386	20.6386	left	outside		-11.4966	11.4966	left	outside		25.0229	25.0229	right	inside		0.094687	0.094687	right	outside		-25.5645	-25.5645	right	outside
23	trot	hard	left	slow	713	9.64236	-9.64236	right	inside		3.87973	3.87973	left	inside		-2.70042	-2.70042	left	inside		10.7218	10.7218	left	inside		-1.52333	1.52333	right	inside		-10.5426	10.5426	right	inside		-6.05764	-6.05764	left	outside		-4.02333	-4.02333	left	inside		2.95669	2.95669	left	inside
23	trot	hard	left	fast	665	0.654424	-0.654424	right	inside		2.87323	2.87323	left	inside		2.30786	2.30786	left	inside		12.6816	12.6816	left	inside		4.89961	-4.89961	right	inside		-8.49853	8.49853	right	inside		-16.7594	-16.7594	left	outside		-0.60254	-0.60254	left	inside		14.5505	14.5505	left	inside
24	trot	soft	straight	slow	803	21.2754	21.2754	straight	straight		-10.8896	10.8896	straight	straight		-30.0591	30.0591	straight	straight		3.72147	3.72147	straight	straight		13.0363	13.0363	straight	straight		10.4177	10.4177	straight	straight		-0.721854	-0.721854	straight	straight		-1.11618	1.11618	straight	straight		-1.91027	1.91027	straight	straight
24	trot	soft	straight	fast	757	26.0227	26.0227	straight	straight		-16.8423	16.8423	straight	straight		-45.4981	45.4981	straight	straight		4.82642	4.82642	straight	straight		12.5396	12.5396	straight	straight		6.40915	6.40915	straight	straight		0.441121	0.441121	straight	straight		-6.36797	6.36797	straight	straight		-7.63579	7.63579	straight	straight
24	trot	hard	straight	slow	783	25.1479	25.1479	straight	straight		-11.8949	11.8949	straight	straight		-41.3079	41.3079	straight	straight		9.76803	9.76803	straight	straight		13.6248	13.6248	straight	straight		4.91328	4.91328	straight	straight		2.26271	2.26271	straight	straight		-5.27778	5.27778	straight	straight		-13.3041	13.3041	straight	straight
24	trot	hard	straight	fast	722	15.6665	15.6665	straight	straight		-4.77844	4.77844	straight	straight		-21.8001	21.8001	straight	straight		10.1615	10.1615	straight	straight		13.9568	13.9568	straight	straight		5.13759	5.13759	straight	straight		5.982	5.982	straight	straight		-3.61718	3.61718	straight	straight		-1.85374	1.85374	straight	straight
24	trot	soft	right	slow	821	27.1295	27.1295	right	inside		-14.2495	14.2495	left	inside		-44.554	44.554	left	inside		0.560455	0.560455	right	outside		3.82718	3.82718	right	inside		2.1748	2.1748	right	inside		8.61923	8.61923	right	inside		-1.31446	1.31446	left	inside		-9.06008	9.06008	left	inside
24	trot	soft	right	fast	786	26.6558	26.6558	right	inside		-16.2612	16.2612	left	inside		-42.1272	42.1272	left	inside		-1.98573	-1.98573	right	outside		6.66085	6.66085	right	inside		7.03999	7.03999	right	inside		22.1361	22.1361	right	inside		1.13309	-1.13309	left	inside		-19.8944	19.8944	left	inside
24	trot	soft	left	slow	808	34.5616	34.5616	left	outside		-7.42982	7.42982	right	outside		-40.8757	40.8757	right	outside		13.4853	13.4853	left	inside		17.5005	17.5005	left	outside		5.52719	5.52719	left	outside		-15.7318	-15.7318	left	outside		-6.68363	6.68363	right	outside		7.5748	-7.5748	right	outside
24	trot	soft	left	fast	782	33.0017	33.0017	left	outside		-18.0059	18.0059	right	outside		-39.3475	39.3475	right	outside		11.0499	11.0499	left	inside		20.6127	20.6127	left	outside		15.1504	15.1504	left	outside		-17.005	-17.005	left	outside		-7.45559	7.45559	right	outside		11.0063	-11.0063	right	outside
24	trot	hard	right	slow	778	26.3689	26.3689	right	inside		-9.34403	9.34403	left	inside		-38.2547	38.2547	left	inside		-9.26956	-9.26956	right	outside		11.7275	11.7275	right	inside		23.2375	23.2375	right	inside		17.6974	17.6974	right	inside		4.96049	-4.96049	left	inside		-10.5959	10.5959	left	inside
24	trot	hard	right	fast	745	17.1322	17.1322	right	inside		-9.34034	9.34034	left	inside		-26.5706	26.5706	left	inside		-9.32263	-9.32263	right	outside		9.76652	9.76652	right	inside		17.1676	17.1676	right	inside		20.7909	20.7909	right	inside		8.52433	-8.52433	left	inside		-12.0086	12.0086	left	inside
24	trot	hard	left	fast	763	12.7257	12.7257	left	outside		-0.653121	0.653121	right	outside		-12.7403	12.7403	right	outside		7.09711	7.09711	left	inside		20.5054	20.5054	left	outside		9.72522	9.72522	left	outside		-28.1994	-28.1994	left	outside		-14.3541	14.3541	right	outside		14.087	-14.087	right	outside
25	trot	soft	straight	slow	797	-10.6684	-10.6684	straight	straight		-10.6455	10.6455	straight	straight		1.586	1.586	straight	straight		-3.19451	3.19451	straight	straight		5.58352	5.58352	straight	straight		7.94621	7.94621	straight	straight		-8.367	8.367	straight	straight		8.42946	8.42946	straight	straight		15.1174	15.1174	straight	straight
25	trot	soft	straight	fast	767	-11.3404	11.3404	straight	straight		-7.87757	7.87757	straight	straight		2.93648	2.93648	straight	straight		-4.07861	4.07861	straight	straight		-1.35971	-1.35971	straight	straight		6.32301	6.32301	straight	straight		-9.1309	9.1309	straight	straight		2.18453	2.18453	straight	straight		12.4956	12.4956	straight	straight
25	trot	hard	straight	slow	783	-7.97199	7.97199	straight	straight		-3.25514	3.25514	straight	straight		5.36224	5.36224	straight	straight		-5.80201	5.80201	straight	straight		9.82211	9.82211	straight	straight		13.847	13.847	straight	straight		-8.79056	8.79056	straight	straight		10.8451	10.8451	straight	straight		19.4793	19.4793	straight	straight
25	trot	hard	straight	fast	731	-6.04731	6.04731	straight	straight		-16.8935	16.8935	straight	straight		-5.41653	-5.41653	straight	straight		-7.88709	7.88709	straight	straight		4.986	4.986	straight	straight		15.0497	15.0497	straight	straight		-6.86439	6.86439	straight	straight		8.81294	8.81294	straight	straight		17.0675	17.0675	straight	straight
25	trot	soft	right	slow	836	-3.19473	3.19473	left	outside		-1.81016	1.81016	left	inside		2.58204	2.58204	right	outside		2.02551	-2.02551	left	inside		3.03436	3.03436	right	inside		2.75809	2.75809	right	inside		4.34685	-4.34685	left	outside		13.0813	13.0813	right	outside		9.97557	9.97557	right	outside
25	trot	soft	right	fast	822	2.56618	-2.56618	left	outside		3.66894	-3.66894	left	inside		1.31533	1.31533	right	outside		1.60239	-1.60239	left	inside		7.11191	7.11191	right	inside		5.19003	5.19003	right	inside		10.8608	-10.8608	left	outside		15.7494	15.7494	right	outside		4.21334	4.21334	right	outside
25	trot	soft	left	slow	828	-10.7761	10.7761	right	inside		-7.27009	7.27009	right	outside		1.58574	1.58574	left	inside		2.72027	-2.72027	right	outside		4.66448	4.66448	left	outside		2.79309	2.79309	left	outside		-19.9776	19.9776	right	inside		-0.888909	-0.888909	left	inside		19.3648	19.3648	left	inside
25	trot	soft	left	fast	788	-5.80002	5.80002	right	inside		-7.49563	7.49563	right	outside		-1.88799	-1.88799	left	inside		-2.65357	2.65357	right	outside		9.49314	9.49314	left	outside		10.0482	10.0482	left	outside		-33.0082	33.0082	right	inside		4.85379	4.85379	left	inside		38.2129	38.2129	left	inside
25	trot	hard	right	slow	834	-0.697273	0.697273	left	outside		-3.76608	3.76608	left	inside		-1.63152	-1.63152	right	outside		-2.53073	2.53073	left	inside		3.99265	3.99265	right	inside		3.60539	3.60539	right	inside		0.849273	-0.849273	left	outside		15.9306	15.9306	right	outside		14.2721	14.2721	right	outside
25	trot	hard	right	fast	794	-18.025	18.025	left	outside		6.39082	-6.39082	left	inside		26.5094	26.5094	right	outside		-7.09878	7.09878	left	inside		10.0496	10.0496	right	inside		17.0554	17.0554	right	inside		11.0046	-11.0046	left	outside		18.0248	18.0248	right	outside		6.57819	6.57819	right	outside
25	trot	hard	left	slow	822	-3.55452	3.55452	right	inside		0.364939	-0.364939	right	outside		4.612	4.612	left	inside		0.696641	-0.696641	right	outside		9.00233	9.00233	left	outside		9.6986	9.6986	left	outside		-23.3	23.3	right	inside		5.69788	5.69788	left	inside		31.5692	31.5692	left	inside
25	trot	hard	left	fast	783	0.958323	-0.958323	right	inside		-5.76233	5.76233	right	outside		-2.92547	-2.92547	left	inside		-2.4305	2.4305	right	outside		10.7422	10.7422	left	outside		12.6386	12.6386	left	outside		-30.6683	30.6683	right	inside		7.67031	7.67031	left	inside		38.9731	38.9731	left	inside
26	trot	soft	straight	slow	771	1.35071	1.35071	straight	straight		-5.99883	5.99883	straight	straight		-8.40183	8.40183	straight	straight		-1.68317	1.68317	straight	straight		6.14407	6.14407	straight	straight		7.1794	7.1794	straight	straight		-5.77703	5.77703	straight	straight		6.97018	6.97018	straight	straight		11.6089	11.6089	straight	straight
26	trot	soft	straight	fast	718	-0.883152	-0.883152	straight	straight		-15.3295	15.3295	straight	straight		-11.9152	11.9152	straight	straight		-5.55002	5.55002	straight	straight		1.41345	1.41345	straight	straight		8.8727	8.8727	straight	straight		-7.44311	7.44311	straight	straight		4.57523	4.57523	straight	straight		12.7428	12.7428	straight	straight
26	trot	hard	straight	slow	757	5.92797	5.92797	straight	straight		-16.5323	16.5323	straight	straight		-17.8361	17.8361	straight	straight		-3.99611	3.99611	straight	straight		0.612455	0.612455	straight	straight		6.70909	6.70909	straight	straight		-3.23301	3.23301	straight	straight		4.376	4.376	straight	straight		9.54391	9.54391	straight	straight
26	trot	hard	straight	fast	713	7.56182	7.56182	straight	straight		-22.7033	22.7033	straight	straight		-25.3698	25.3698	straight	straight		-2.91452	2.91452	straight	straight		1.02364	1.02364	straight	straight		1.98771	1.98771	straight	straight		-0.927556	0.927556	straight	straight		3.99091	3.99091	straight	straight		7.59819	7.59819	straight	straight
26	trot	soft	right	slow	816	-13.3325	-13.3325	right	inside		1.82773	-1.82773	left	inside		11.7755	-11.7755	left	inside		-8.25427	8.25427	left	inside		1.93849	1.93849	right	inside		10.8885	10.8885	right	inside		0.128545	-0.128545	left	outside		11.6501	11.6501	right	outside		12.1423	12.1423	right	outside
26	trot	soft	right	fast	770	-12.277	-12.277	right	inside		14.4263	-14.4263	left	inside		24.3606	-24.3606	left	inside		-15.4609	15.4609	left	inside		1.69409	1.69409	right	inside		17.9627	17.9627	right	inside		1.60078	-1.60078	left	outside		17.0912	17.0912	right	outside		17.4624	17.4624	right	outside
26	trot	soft	left	slow	823	-0.590763	-0.590763	left	outside		-12.1034	12.1034	right	outside		-15.0248	15.0248	right	outside		6.86002	-6.86002	right	outside		9.31586	9.31586	left	outside		2.79981	2.79981	left	outside		-12.5077	12.5077	right	inside		2.57481	2.57481	left	inside		14.8114	14.8114	left	inside
26	trot	soft	left	fast	786	13.7472	13.7472	left	outside		-28.1984	28.1984	right	outside		-43.1332	43.1332	right	outside		7.44415	-7.44415	right	outside		8.42314	8.42314	left	outside		0.699878	0.699878	left	outside		-12.2907	12.2907	right	inside		-0.911939	-0.911939	left	inside		12.1824	12.1824	left	inside
26	trot	hard	right	slow	767	-8.56419	-8.56419	right	inside		11.1866	-11.1866	left	inside		28.0776	-28.0776	left	inside		-15.0662	15.0662	left	inside		1.12562	1.12562	right	inside		18.927	18.927	right	inside		6.92026	-6.92026	left	outside		13.5918	13.5918	right	outside		8.8422	8.8422	right	outside
26	trot	hard	right	fast	757	-15.7007	-15.7007	right	inside		17.3486	-17.3486	left	inside		34.2077	-34.2077	left	inside		-16.1954	16.1954	left	inside		0.489162	0.489162	right	inside		20.3518	20.3518	right	inside		4.8309	-4.8309	left	outside		17.2615	17.2615	right	outside		10.9017	10.9017	right	outside
26	trot	hard	left	slow	786	7.93276	7.93276	left	outside		-14.1428	14.1428	right	outside		-28.557	28.557	right	outside		4.89542	-4.89542	right	outside		4.48717	4.48717	left	outside		-1.34614	-1.34614	left	outside		-9.96961	9.96961	right	inside		-1.90084	-1.90084	left	inside		6.86862	6.86862	left	inside
26	trot	hard	left	fast	768	13.1737	13.1737	left	outside		-25.7869	25.7869	right	outside		-37.3431	37.3431	right	outside		2.81481	-2.81481	right	outside		5.01043	5.01043	left	outside		-0.908106	-0.908106	left	outside		-15.1614	-15.1614	left	outside		-3.32313	-3.32313	left	inside		10.209	10.209	left	inside
27	trot	soft	straight	slow	746	5.12512	5.12512	straight	straight		-6.58713	6.58713	straight	straight		-8.72584	8.72584	straight	straight		1.95657	1.95657	straight	straight		5.11102	5.11102	straight	straight		1.95861	1.95861	straight	straight		-14.1069	14.1069	straight	straight		3.44165	3.44165	straight	straight		18.7387	18.7387	straight	straight
27	trot	soft	straight	fast	751	28.1404	28.1404	straight	straight		-15.0754	15.0754	straight	straight		-43.9453	43.9453	straight	straight		12.0654	12.0654	straight	straight		5.22173	5.22173	straight	straight		-8.27731	-8.27731	straight	straight		-22.736	22.736	straight	straight		4.84918	4.84918	straight	straight		27.2682	27.2682	straight	straight
27	trot	hard	straight	slow	746	11.0909	11.0909	straight	straight		-7.06102	7.06102	straight	straight		-19.0141	19.0141	straight	straight		1.6432	1.6432	straight	straight		0.440657	0.440657	straight	straight		6.58842	6.58842	straight	straight		-14.5848	14.5848	straight	straight		3.1885	3.1885	straight	straight		18.0811	18.0811	straight	straight
27	trot	hard	straight	fast	750	3.0904	3.0904	straight	straight		-7.1603	7.1603	straight	straight		-10.5676	10.5676	straight	straight		-2.33473	-2.33473	straight	straight		5.73264	5.73264	straight	straight		5.52359	5.52359	straight	straight		-12.9452	12.9452	straight	straight		2.00773	2.00773	straight	straight		17.2346	17.2346	straight	straight
27	trot	soft	right	slow	744	-16.5512	-16.5512	right	inside		49.8876	-49.8876	left	inside		68.6407	-68.6407	left	inside		-5.33049	-5.33049	right	outside		-0.726646	-0.726646	right	inside		2.877	2.877	right	inside		-3.24913	3.24913	left	outside		11.3049	11.3049	right	outside		13.0793	13.0793	right	outside
27	trot	soft	left	slow	725	60.8959	60.8959	left	outside		-21.2261	21.2261	right	outside		-82.9008	82.9008	right	outside		5.71723	5.71723	left	inside		-1.34436	-1.34436	left	outside		-8.9654	-8.9654	left	outside		-23.9149	23.9149	right	inside		-3.46442	-3.46442	left	inside		19.5263	19.5263	left	inside
27	trot	soft	left	fast	760	-17.6487	-17.6487	left	outside		39.9681	-39.9681	right	outside		54.1633	-54.1633	right	outside		-9.2984	-9.2984	left	inside		1.17309	1.17309	left	outside		10.5472	10.5472	left	outside		-3.33494	3.33494	right	inside		8.14088	8.14088	left	inside		13.3998	13.3998	left	inside
27	trot	hard	right	fast	749	36.1011	36.1011	right	inside		-9.77083	9.77083	left	inside		-48.3416	48.3416	left	inside		6.90258	6.90258	right	outside		10.5115	10.5115	right	inside		5.08228	5.08228	right	inside		-23.1009	23.1009	left	outside		7.77861	7.77861	right	outside		34.5989	34.5989	right	outside
27	trot	hard	left	slow	758	41.7184	41.7184	left	outside		-22.2353	22.2353	right	outside		-63.326	63.326	right	outside		1.97333	1.97333	left	inside		8.79375	8.79375	left	outside		6.80781	6.80781	left	outside		-16.7277	16.7277	right	inside		-1.27273	-1.27273	left	inside		17.3442	17.3442	left	inside
27	trot	hard	left	fast	756	15.4005	15.4005	left	outside		-2.72795	2.72795	right	outside		-20.2252	20.2252	right	outside		4.5035	4.5035	left	inside		7.51155	7.51155	left	outside		3.83986	3.83986	left	outside		-12.9165	12.9165	right	inside		1.23942	1.23942	left	inside		15.9411	15.9411	left	inside

## Sheet: StrVsLRCombo
horsenum	surface	speed	StrOrCircle	stridetime	HDminLRCombo	HDmaxLRCombo	HDupLRCombo	PDminLRCombo	HDPDmaxLRCombo	PDupLRCombo	WDminLRCombo	WDmaxLRCombo	WDupLRCombo	HHDLRCombo	RDLRCombo
1	soft	slow	straight	752	15.5899	21.783	41.6021	13.253	14.0674	0.482485	12.536	7.19406	19.6751	3.66147	3.66147
1	soft	slow	circle	835	24.8349	24.5472	50.1071	13.7907	2.0759	-11.3467	10.6378	5.56182	15.306	-4.30905	-4.30905
1	soft	fast	circle	792	21.2239	29.6731	55.6472	17.0663	-0.719636	-14.9143	15.1774	5.75822	21.6374	-11.3937	-11.3937
1	hard	slow	circle	830	4.96883	3.57992	11.273	11.4266	2.7714	-9.8821	7.08787	3.62303	10.0897	-0.714015	-0.714015
1	hard	fast	circle	801	10.425	7.50433	18.002	15.0286	2.42996	-8.03799	9.38576	4.18483	11.955	-2.51261	-2.51261
2	soft	slow	straight	856	7.44488	1.13012	7.31358	4.33852	-0.548606	5.97821	-1.26421	-0.942182	0.168808	-0.275818	-0.275818
2	soft	fast	straight	791	6.60541	13.5877	18.3301	9.67829	2.26812	10.2703	9.71139	3.34549	15.5718	8.01335	8.01335
2	hard	slow	straight	833	-6.35832	13.2804	8.47551	4.71748	2.64491	3.9843	5.48965	1.74866	7.78716	1.25597	1.25597
2	hard	fast	straight	770	12.1718	12.0906	13.9716	11.6874	0.81303	15.4156	4.28885	0.703556	8.68642	7.4915	7.4915
2	soft	slow	circle	842	2.11384	5.69739	4.8763	7.2195	1.28711	9.13779	6.62362	4.26999	12.0245	-0.153957	-0.153957
2	soft	fast	circle	785	6.44997	9.72293	16.8838	12.6463	4.22534	17.788	10.9698	5.22715	17.8155	7.99928	7.47842
2	hard	slow	circle	834	2.64958	0.675573	1.80712	5.64065	2.4852	8.69822	4.31407	3.87422	7.33162	3.29122	3.29122
3	soft	slow	straight	729	21.5579	11.0086	36.4996	8.10381	-0.245121	4.16038	11.014	11.0115	18.9262	5.50035	5.50035
3	soft	fast	straight	684	5.95528	11.5062	17.3923	13.3844	-2.05902	7.39582	9.39293	9.88004	19.6247	12.1399	9.06507
3	hard	slow	straight	679	10.3841	2.05241	12.9959	12.7614	3.51711	15.644	7.03851	10.0364	18.0782	19.6162	6.71604
3	hard	fast	straight	656	5.87434	2.1932	9.52163	13.5761	0.06452	13.797	6.08423	8.98249	14.8866	14.0359	1.59871
3	soft	slow	circle	782	24.5853	15.7404	40.0585	6.48049	-0.664773	6.07809	10.1843	6.73012	15.959	5.04087	5.04087
3	soft	fast	circle	727	15.8212	3.43228	17.8899	6.8146	-1.77727	4.75071	9.08442	7.37375	17.4285	5.69813	5.69813
3	hard	slow	circle	809	22.3494	16.5131	37.551	6.7212	-1.64836	5.72463	4.46973	8.90483	13.4507	7.66111	7.47613
4	soft	slow	straight	802	6.45034	7.789	13.296	3.59856	4.11242	8.0633	1.20209	2.18058	3.0067	5.94783	5.94783
4	soft	fast	straight	738	-4.1257	-9.29011	-16.8163	1.99761	7.30893	8.00936	-4.14055	2.55468	0.510293	2.5622	2.5622
4	hard	slow	straight	780	15.6668	2.69486	22.6213	5.9699	10.7001	17.8336	3.81673	4.81886	7.21632	15.3196	15.3196
4	hard	fast	straight	686	-8.48408	0.023167	-9.29413	11.04	7.55666	17.0241	-0.401616	6.51423	5.58604	14.0131	14.0131
4	soft	slow	circle	796	-10.3463	4.8794	-4.79582	0.341967	6.0255	6.34477	0.40703	2.23868	0.921689	1.12347	1.12347
4	soft	fast	circle	755	-12.7118	2.56718	-12.9007	-1.28413	5.99912	4.23449	0.48704	2.70271	3.458	-1.16721	-1.16721
4	hard	slow	circle	760	-18.0953	2.35453	-15.5165	-2.5336	6.32193	5.68485	-1.87378	1.42151	-0.464894	1.31608	0.0438335
4	hard	fast	circle	695	-19.6176	-2.20375	-21.3325	-1.84277	2.70087	-25.0451	-2.76576	0.340329	-2.5167	2.81859	1.06
5	soft	slow	straight	746	8.07985	6.77291	17.9878	1.7444	9.44437	7.42013	0.189091	6.11709	4.49965	-2.43308	-2.43308
5	soft	fast	straight	692	7.25388	6.34086	13.129	2.89564	5.9376	3.14814	1.98606	6.72108	9.04776	4.15022	4.15022
5	hard	slow	straight	759	-4.037	6.82344	-1.18102	2.28267	4.82718	4.03624	6.63789	7.58391	13.0905	1.00399	1.00399
5	soft	slow	circle	816	-2.45281	-2.80622	-5.94519	-1.43641	7.95007	8.92327	3.98763	6.32934	10.6735	-6.66831	-6.66831
5	soft	fast	circle	733	-1.43314	4.84536	5.9708	1.22227	10.1948	7.94923	7.81115	8.36822	15.9627	-5.97927	-5.97927
5	hard	slow	circle	792	0.595722	2.00982	0.824843	-3.09006	9.37244	12.0236	7.12544	6.94978	14.2442	-9.88687	-9.88687
5	hard	fast	circle	746	3.52136	2.65102	9.21185	-2.33541	12.954	15.7563	8.34321	8.62801	17.4564	-13.2737	-13.2737
6	soft	slow	straight	765	7.9517	1.30409	13.4053	1.70778	6.34156	4.49107	3.07951	1.78539	-0.340666	8.90974	8.90974
6	soft	fast	straight	734	18.2407	4.02871	17.8242	2.32494	10.1652	6.98766	3.71585	-1.35814	3.34423	14.3788	14.3788
6	hard	fast	straight	698	26.2673	11.9095	34.853	0.857328	19.5308	17.5582	3.31448	0.208338	3.33342	22.481	17.3435
6	hard	slow	straight	778	8.87056	-2.63733	10.6225	-1.27901	6.43733	5.36737	-1.07288	1.82181	-2.77113	8.47236	8.47236
6	soft	slow	circle	796	7.09353	-2.05683	4.3073	0.373586	4.13161	3.75854	2.42181	-0.460311	1.09263	8.2365	8.2365
6	soft	fast	circle	784	10.4672	0.0124165	10.1322	-0.682682	2.58869	2.04409	-3.90126	2.8507	-6.91639	7.74264	7.74264
6	hard	slow	circle	808	5.05591	-5.14554	2.90696	-2.16245	3.81114	7.21082	-1.39135	2.53878	-6.82066	8.77501	8.77501
7	soft	slow	straight	769	12.093	3.06921	6.00506	2.52634	-0.009576	3.78036	6.6622	0.277667	5.4655	8.50083	8.50083
7	soft	fast	straight	755	14.559	3.60906	11.005	2.9129	-0.291879	1.98705	4.004	1.88739	4.60952	8.84586	8.84586
7	hard	slow	straight	789	16.6062	1.5108	14.6179	2.74577	3.14971	0.331	6.14412	-1.00836	6.10235	5.27076	5.27076
7	hard	fast	straight	797	22.1978	1.26715	17.7455	0.964697	-2.266	2.06669	10.0104	-0.292636	9.74551	4.28464	4.28464
7	soft	slow	circle	797	18.7656	10.0397	10.0469	-1.51278	0.462561	-1.92957	4.57422	-1.34863	3.07688	0.414025	0.414025
7	soft	fast	circle	772	20.3148	-0.84856	21.0339	-2.21988	-1.18673	-0.664202	3.6869	-2.45171	0.224056	3.13473	3.13473
7	hard	slow	circle	781	-5.50614	-13.2602	10.3934	-4.3847	-1.48962	-5.14435	14.4102	-5.20971	10.3026	-0.58297	-0.623515
7	hard	fast	circle	730	14.1144	0.446288	14.0309	-4.97507	-3.43549	-1.65073	4.25561	-1.5862	1.02843	7.52992	7.52992
8	soft	slow	straight	810	4.11965	5.29034	11.1001	0.708631	2.32826	2.41754	0.990773	0.907333	2.27463	-3.47997	-3.47997
8	soft	fast	straight	733	21.6847	7.28376	33.0965	1.4359	0.221848	3.39056	5.88746	2.43024	8.24656	-2.19436	-2.19436
8	hard	slow	straight	731	10.4509	13.643	23.0327	-0.255232	-0.538263	-1.42117	1.32761	4.63877	5.61872	6.37622	6.37622
8	soft	slow	circle	806	9.79195	4.52502	15.7324	3.21793	2.58457	2.97425	4.38273	-0.048712	4.07724	-4.54671	-4.54671
8	soft	fast	circle	788	14.9678	6.19313	17.6599	1.45882	-2.8251	-1.11836	3.41992	0.797298	4.41746	2.72919	2.72919
8	hard	slow	circle	798	4.54528	2.14677	5.50721	-1.59194	3.49785	1.26831	5.83589	1.88655	9.19979	-3.02174	-3.02174
8	hard	fast	circle	755	9.1582	4.52582	10.7756	-1.20613	2.92591	2.14616	5.80672	-0.729013	3.74332	-0.0681465	-0.0681465
9	soft	slow	straight	724	7.2435	2.40086	6.23045	6.41761	3.27915	8.34702	3.21084	15.0792	16.8984	15.1622	15.1622
9	soft	fast	straight	740	8.29128	6.06124	1.3993	3.22222	3.92673	8.83062	4.67573	14.6783	18.6786	15.6966	15.6966
9	hard	fast	straight	731	1.63417	-2.1863	6.83165	3.28379	4.85264	8.2154	2.94332	14.3236	16.3397	14.8167	14.8167
9	soft	slow	circle	824	15.2474	3.00767	15.1869	-8.58328	2.58897	-2.31412	18.6967	2.80228	20.2212	1.55668	1.55668
9	soft	fast	circle	798	-2.34405	-3.54392	1.65107	0.749008	4.13122	2.97656	-0.337674	12.3323	13.1798	9.95814	9.95814
10	soft	slow	straight	818	6.88406	8.612	-3.22196	5.95614	6.65741	-0.856909	2.09746	1.42786	4.41813	0.888318	0.888318
10	soft	fast	straight	773	13.5601	0.596434	13.0354	10.0847	9.89767	1.01861	2.83307	3.18517	5.442	2.61342	2.61342
10	hard	slow	straight	805	10.2058	10.0384	1.12806	4.439	7.30121	0.702172	1.58214	3.37311	5.93437	4.44853	4.44853
10	hard	fast	straight	764	13.8985	0.508394	13.4956	7.529	13.7039	7.19911	3.47761	4.64644	8.78531	9.70888	9.70888
10	soft	slow	circle	867	8.34479	8.57744	-3.08386	1.41342	8.49259	6.67915	0.689859	3.97317	5.0435	9.99777	9.99777
10	soft	fast	circle	828	16.9792	3.08974	12.6807	7.18499	4.4934	-1.82422	3.75076	2.58037	7.07643	2.15829	2.15829
10	hard	slow	circle	827	16.5272	4.52032	13.8156	0.270657	10.5416	10.4353	1.30058	5.38127	6.41225	14.5569	14.5569
10	hard	fast	circle	825	14.4228	5.21216	8.64173	3.21512	10.0553	6.95953	2.67381	2.65027	5.87652	8.83	8.83
11	soft	slow	straight	776	12.577	13.1867	20.8726	1.77598	2.6698	0.854939	8.17417	10.2862	18.8758	2.71577	2.71577
11	soft	fast	straight	721	18.2305	39.8672	58.3447	0.814182	3.92849	-2.13836	11.6664	4.87467	17.064	-2.59594	-2.59594
11	hard	slow	straight	779	12.3176	12.1351	25.102	2.99039	1.52601	-1.26234	9.21303	5.06297	15.1868	-1.22227	-1.22227
11	hard	fast	straight	754	13.0238	17.1745	34.8173	-5.09833	3.21565	6.27858	8.52812	2.15354	10.5052	9.90066	9.90066
11	soft	slow	circle	838	4.13771	10.3688	14.3481	1.66917	1.38706	0.24631	9.88427	2.94951	12.6717	-0.00924	-0.00924
11	soft	fast	circle	818	9.36775	13.9313	24.284	1.15324	1.02425	0.032765	12.189	4.73649	17.1055	-1.3149	-1.3149
11	hard	fast	circle	816	11.7996	9.84099	22.5909	2.2799	4.16413	0.946487	7.66935	3.62975	10.6151	1.14885	1.14885
12	soft	slow	straight	824	1.86416	6.55405	7.50477	1.93208	9.55904	15.2999	6.62538	3.3478	9.98057	16.3221	16.3221
12	soft	fast	straight	754	4.13388	2.079	7.56758	1.96365	7.61727	6.46952	4.04167	3.29191	6.24506	7.33341	7.33341
12	hard	slow	straight	787	2.12695	9.61471	12.5544	5.40397	13.6024	22.6115	5.90811	4.65146	11.2316	24.8054	10.4183
12	hard	fast	straight	740	4.28639	3.88786	4.22693	4.8944	5.63142	11.5352	6.05917	8.24844	14.5785	11.7943	11.7943
12	soft	slow	circle	802	7.34823	3.59352	9.1193	0.825965	5.99919	7.44418	5.55381	3.67652	8.74643	6.46391	6.46391
12	soft	fast	circle	784	5.88753	-2.70638	1.16074	2.24275	5.40181	6.80652	4.03522	6.31642	9.28128	8.74796	7.59708
12	hard	slow	circle	794	5.39294	-2.47294	3.65983	2.40258	8.57647	12.0153	2.21864	4.96992	7.80567	11.1647	9.13266
12	hard	fast	circle	768	5.56501	-6.07175	0.541684	3.12165	12.9588	-10.1671	3.06262	5.48127	7.69194	14.1029	14.1029
13	soft	slow	straight	809	4.0457	8.34091	3.84137	10.6406	1.83425	8.55711	7.07512	2.38664	11.2638	9.98683	9.98683
13	soft	fast	straight	751	3.03289	9.55582	9.31781	10.3787	0.892444	10.6955	7.74311	0.314384	7.18854	11.8432	11.8432
13	hard	slow	straight	807	0.855601	1.14984	0.899758	7.47344	4.98566	2.94361	7.35581	5.02184	11.7788	3.35559	3.35559
13	hard	fast	straight	728	6.15146	6.81388	2.35908	11.3842	7.21975	4.38707	8.1046	3.84053	9.98199	6.77468	6.77468
13	soft	slow	circle	823	-3.58727	7.98072	11.4388	6.87785	0.445763	6.85728	6.02841	1.45976	6.28101	8.4104	8.4104
13	soft	fast	circle	778	0.961969	11.7991	9.32188	9.89942	1.27417	7.67823	4.06773	1.56813	5.92209	9.04089	9.04089
13	hard	slow	circle	773	4.44291	12.4157	7.06218	13.8198	2.32235	10.7302	7.14578	1.50902	9.37242	13.9814	8.26516
13	hard	fast	circle	727	-1.1464	14.3015	16.3791	13.0784	6.21866	6.99652	7.52624	0.942477	8.05238	6.66283	2.73362
14	soft	slow	straight	752	23.5362	18.5892	38.98	2.77412	13.8596	15.6999	3.15079	1.7997	1.60192	20.5129	20.3965
14	soft	fast	straight	702	27.2591	6.78599	36.8943	3.05614	10.8738	14.4328	3.22566	2.30244	0.970712	17.2347	17.2347
14	hard	slow	straight	730	17.3907	20.8539	38.7871	2.38571	12.6954	15.8132	2.39972	0.82352	1.04801	19.9656	17.4106
14	hard	fast	straight	678	27.2664	14.0183	37.5521	-0.214551	9.44888	5.85242	3.64284	0.50099	7.56954	9.5984	9.5984
14	soft	fast	circle	740	27.3235	4.19573	33.1999	0.273207	11.6294	11.7634	7.97422	1.77362	5.60735	13.8282	12.9182
14	soft	slow	circle	783	26.1494	8.83174	33.7998	4.68309	10.4051	14.3088	7.32172	1.5499	5.79996	19.3648	19.3648
14	hard	fast	circle	758	26.5014	17.7411	44.2282	3.61171	10.0599	12.2104	6.24123	0.334935	6.09545	17.4001	17.4001
15	soft	slow	straight	770	25.1447	30.9643	56.503	2.65039	9.04514	5.50109	0.922222	-1.07394	-0.863783	3.04352	3.04352
15	soft	fast	straight	705	23.2207	21.3077	47.3488	1.27714	10.0097	7.50392	-0.693919	0.842556	0.938707	5.81136	5.81136
15	hard	slow	straight	706	24.181	19.4145	41.009	3.01866	10.8258	6.99856	5.35289	0.877697	9.37526	6.40877	6.40877
15	hard	fast	straight	636	21.5372	15.647	36.7921	0.210949	7.73841	7.71956	3.28667	4.3858	7.21384	4.49203	4.49203
15	soft	slow	circle	794	25.0789	21.6581	47.8923	2.62405	3.54464	-0.96597	1.542	-2.49183	-0.978429	-4.85726	-4.85726
15	soft	fast	circle	764	28.1539	27.3106	57.6128	2.22803	8.27475	5.09287	-1.55731	-3.18489	-5.68329	2.5764	2.5764
15	hard	slow	circle	745	22.6762	10.3658	34.4538	6.40631	6.96187	0.694867	3.39922	-0.304692	3.42075	-1.54531	-1.54531
15	hard	fast	circle	752	23.9754	13.0937	38.1168	5.19649	5.75063	1.23597	1.92391	-0.723788	1.0444	-1.41406	-1.41406
16	soft	slow	straight	854	3.01503	6.47145	8.11241	8.24363	4.24813	4.50979	8.73715	3.98258	10.6586	-0.608364	-0.608364
16	soft	fast	straight	764	6.27255	7.83758	15.3089	11.4685	7.67871	6.91178	9.60139	8.46576	16.0885	0.459506	0.459506
16	hard	slow	straight	854	9.22741	2.83191	10.289	4.47898	3.42112	2.17194	5.86454	4.09382	9.15369	1.38776	1.38776
16	hard	fast	straight	779	11.4066	10.392	22.0764	9.11219	5.7213	2.62789	8.69739	8.21667	15.4689	1.88367	1.88367
16	soft	slow	circle	894	5.16718	10.8624	16.5272	7.20158	5.68535	2.45775	4.35786	3.39391	7.27607	2.79977	2.79977
16	soft	fast	circle	842	6.18907	13.9875	19.4931	10.4495	4.61581	5.71784	7.51649	5.97173	12.3854	0.0703585	0.0703585
16	hard	fast	circle	828	9.9543	13.3387	21.9551	10.7666	7.09348	4.02475	6.93372	6.00011	14.4346	1.86236	1.86236
17	soft	slow	straight	800	19.519	8.75989	30.2569	0.928162	5.97612	6.89904	12.8779	5.98629	16.8165	8.86529	8.86529
17	hard	fast	straight	717	16.4942	8.49508	25.281	3.57003	1.89486	7.57056	17.9285	4.1053	21.7455	11.5714	11.5714
17	soft	slow	circle	848	13.1539	6.25986	19.6122	0.811277	8.41547	9.734	9.60777	4.18787	14.0918	12.9674	12.9674
17	soft	fast	circle	831	19.2546	8.21538	29.608	2.58981	12.2675	14.5842	9.75294	8.02818	18.4306	18.9687	17.535
17	hard	fast	circle	746	14.8689	5.90399	24.7789	-1.67791	8.81469	6.44187	15.5217	2.43794	16.9834	9.27791	9.27791
18	soft	slow	straight	812	-8.4771	2.39812	14.1822	-2.31155	9.33816	8.73103	10.3423	10.6989	20.2711	5.99653	5.99653
18	soft	fast	straight	755	10.2524	2.64438	-3.01984	2.04733	10.4894	10.069	6.59534	11.3402	18.1929	8.06285	8.06285
18	hard	slow	straight	781	10.6267	3.83879	-5.13812	1.52585	11.3409	11.2784	6.29486	12.0657	18.8572	9.80063	9.80063
18	soft	fast	circle	788	-8.84057	6.91824	16.5646	0.0683865	10.7484	12.4395	6.9115	12.8269	19.3749	9.75502	9.75502
18	soft	slow	circle	801	10.4542	0.56504	-6.86403	3.12858	9.60103	12.2678	8.37424	11.2968	19.2911	9.12963	9.12963
18	hard	fast	circle	754	-8.97345	10.8286	40.2923	7.06258	10.8145	17.2473	-2.08263	14.1268	12.1669	18.3547	18.3547
19	soft	slow	straight	675	20.0183	7.4886	29.8119	12.803	8.70005	20.3277	5.58498	0.016657	6.20558	14.844	14.844
19	hard	slow	straight	715	17.102	26.3215	44.8897	4.1554	-0.342576	5.10728	3.51231	3.3967	0.343273	-2.28998	-2.28998
19	soft	fast	circle	770	13.9281	-2.78979	11.2843	-4.96649	3.67317	1.42349	17.8376	8.02596	10.7404	-0.0746285	-0.0746285
20	soft	slow	straight	702	30.8686	2.64214	30.1063	12.6759	7.06297	20.9709	0.542727	4.08767	4.70526	16.8309	16.8309
20	soft	fast	straight	645	27.895	4.45436	16.5703	7.8063	5.33213	11.09	1.66026	6.04276	9.26349	7.64876	7.64876
20	hard	slow	straight	726	12.8664	4.72236	9.0277	16.5062	8.55945	27.0695	-3.38184	1.71182	-1.75804	26.128	17.9528
20	hard	fast	straight	655	14.5651	9.78113	5.48256	8.54705	7.10732	18.951	1.28966	4.39785	6.73408	13.0412	13.0412
20	soft	slow	circle	780	27.3677	-13.4675	40.464	5.67263	0.217096	6.7654	-0.055293	6.61594	7.15046	4.32653	3.35515
20	soft	fast	circle	740	36.041	-7.33636	43.0444	10.2121	3.16812	12.1839	5.38481	6.62432	11.5214	10.1112	8.95612
20	hard	slow	circle	727	21.4101	3.26332	20.1223	15.2625	8.89093	24.9546	1.93701	4.85473	3.98469	22.2736	10.1135
20	hard	fast	circle	686	29.5517	2.3824	26.3705	19.3732	4.50264	23.2906	3.76071	4.39869	9.64057	22.672	10.8368
21	soft	slow	straight	806	8.77688	9.64606	14.9932	2.83497	4.00777	1.61214	2.42572	2.28017	5.42346	1.81193	1.81193
21	soft	fast	straight	743	15.3759	20.8076	34.9685	6.1556	4.22771	0.401864	6.015	9.9026	15.414	6.74674	6.74674
21	hard	slow	straight	822	5.65952	13.1995	15.719	2.09831	-2.43139	-3.14027	0.862864	4.94673	4.90562	9.35481	9.35481
21	hard	fast	straight	734	15.6283	20.068	35.8217	2.88458	4.12041	1.42718	5.73914	6.65619	11.6325	5.76782	5.76782
21	soft	slow	circle	842	5.10938	24.444	29.6247	5.14242	0.23075	-4.23262	2.59647	4.69295	6.97356	7.76017	7.76017
21	soft	fast	circle	785	-5.01136	21.5749	17.6839	8.46973	3.83008	-2.62823	5.76065	4.16511	11.3535	7.3629	7.3629
21	hard	fast	circle	814	10.6075	14.2197	27.0216	3.15915	-3.07146	-5.82535	-2.25845	6.80841	7.31672	11.5769	7.07936
22	soft	slow	straight	712	3.16006	24.7285	12.8452	8.01393	21.8914	32.0548	-0.593177	7.20682	8.23429	42.8465	34.0238
22	soft	fast	straight	670	12.7968	10.5657	-3.73349	6.8973	16.2786	21.3977	3.41382	9.80646	11.6882	29.7387	27.3748
22	hard	slow	straight	732	0.912737	13.8957	15.9495	-1.16448	12.0703	7.64441	0.399323	3.05736	5.3093	13.6851	13.6851
22	hard	fast	straight	675	8.94042	8.90537	-2.57913	2.80128	11.6475	15.2547	-0.41753	8.478	8.27091	23.1359	23.1359
22	soft	slow	circle	743	14.4459	-5.528	-21.6655	-7.97305	11.2776	4.28181	-1.22958	9.81559	9.25207	10.4618	10.4618
22	soft	fast	circle	736	2.56441	-6.89038	-10.9826	-4.31611	14.4701	11.7293	-0.550056	10.9481	10.3332	19.5538	19.5538
22	hard	slow	circle	795	5.65939	0.824957	-4.72181	-5.04931	5.82547	2.01651	-8.41742	5.91425	-1.67277	13.2525	13.2525
22	hard	fast	circle	718	4.21634	-1.45293	-8.31504	-4.0242	9.32475	4.41756	-4.41005	9.84047	5.56518	14.0544	14.0544
23	soft	slow	straight	715	-1.0984	14.1785	18.5387	5.14906	10.7329	17.3968	7.77496	2.33214	-5.91676	20.277	20.277
23	soft	fast	straight	681	12.3574	15.0519	28.4586	-2.08336	7.18434	6.4422	-0.356172	7.69501	6.80055	9.78583	9.78583
23	hard	slow	straight	717	-7.33634	10.6383	2.29841	5.19885	6.66992	12.9282	5.51851	-0.545697	-4.88502	17.9448	17.9448
23	hard	fast	straight	666	-1.00947	20.293	21.0898	-2.48645	5.29493	3.87559	0.520333	8.49367	8.44235	5.44256	5.44256
23	hard	fast	circle	663	6.95657	5.73412	11.8066	1.22284	7.86951	9.99755	4.13177	-0.253926	-5.50698	13.1848	13.1848
24	soft	slow	straight	803	21.2754	10.8896	30.0591	3.72147	13.0363	10.4177	-0.721854	1.11618	1.91027	15.0821	15.0821
24	soft	fast	straight	757	26.0227	16.8423	45.4981	4.82642	12.5396	6.40915	0.441121	6.36797	7.63579	7.91623	7.91623
24	hard	slow	straight	783	25.1479	11.8949	41.3079	9.76803	13.6248	4.91328	2.26271	5.27778	13.3041	6.2958	6.2958
24	hard	fast	straight	722	15.6665	4.77844	21.8001	10.1615	13.9568	5.13759	5.982	3.61718	1.85374	2.31094	2.31094
24	soft	slow	circle	821	30.8456	10.8396	42.7148	7.02287	10.6638	3.85099	-3.55628	3.99905	0.742642	3.85897	3.85897
24	soft	fast	circle	786	29.8287	17.1335	40.7374	4.5321	13.6368	11.0952	2.56556	3.16125	4.44401	9.70549	9.70549
24	hard	fast	circle	745	14.9289	4.99673	19.6555	-1.11276	15.136	13.4464	-3.70425	2.91488	-1.03921	18.4365	18.3489
25	soft	slow	straight	797	-10.6684	10.6455	1.586	3.19451	5.58352	7.94621	8.367	8.42946	15.1174	8.34701	8.34701
25	soft	fast	straight	767	11.3404	7.87757	2.93648	4.07861	-1.35971	6.32301	9.1309	2.18453	12.4956	6.87558	6.87558
25	hard	slow	straight	783	7.97199	3.25514	5.36224	5.80201	9.82211	13.847	8.79056	10.8451	19.4793	17.6056	16.539
25	hard	fast	straight	731	6.04731	16.8935	-5.41653	7.88709	4.986	15.0497	6.86439	8.81294	17.0675	16.187	16.187
25	soft	slow	circle	836	6.98539	4.54013	2.08389	-2.37289	3.84942	2.77559	7.81536	6.09618	14.6702	7.27932	7.27932
25	soft	fast	circle	822	1.61692	1.91335	-0.286326	0.525586	8.30252	7.61911	11.0737	10.3016	21.2131	10.041	10.041
25	hard	slow	circle	834	2.1259	1.70057	1.49024	0.917043	6.49749	6.65199	11.2253	10.8142	22.9206	7.38569	7.38569
25	hard	fast	circle	794	8.53334	-0.314243	11.7919	4.76464	10.3959	14.847	9.83185	12.8475	22.7757	15.9675	13.1867
26	soft	slow	straight	771	1.35071	5.99883	8.40183	1.68317	6.14407	7.1794	5.77703	6.97018	11.6089	-0.172288	-0.172288
26	soft	fast	straight	718	-0.883152	15.3295	11.9152	5.55002	1.41345	8.8727	7.44311	4.57523	12.7428	-1.4397	-1.4397
26	hard	slow	straight	757	5.92797	16.5323	17.8361	3.99611	0.612455	6.70909	3.23301	4.376	9.54391	-2.57473	-2.57473
26	hard	fast	straight	713	7.56182	22.7033	25.3698	2.91452	1.02364	1.98771	0.927556	3.99091	7.59819	6.06446	6.06446
26	soft	slow	circle	816	-6.96162	5.13785	1.62468	0.697126	5.62717	6.84417	6.18958	7.11244	13.4769	-1.37153	-1.37153
26	soft	fast	circle	770	0.735091	6.88603	9.3863	4.00836	5.05862	9.33128	5.34496	8.08962	14.8224	-3.89928	-3.89928
26	hard	slow	circle	767	-0.315717	1.47811	0.239697	5.08536	2.80639	8.79043	1.52467	5.84549	7.85541	-2.64642	-2.64642
26	hard	fast	circle	757	-1.2635	4.21917	1.56773	6.69028	2.7498	9.72184	-9.99615	6.96919	10.5553	-4.85015	-4.85015
27	soft	slow	straight	746	5.12512	6.58713	8.72584	1.95657	5.11102	1.95861	14.1069	3.44165	18.7387	1.1041	1.1041
27	soft	fast	straight	751	28.1404	15.0754	43.9453	12.0654	5.22173	-8.27731	22.736	4.84918	27.2682	-13.8651	-13.8651
27	hard	slow	straight	746	11.0909	7.06102	19.0141	1.6432	0.440657	6.58842	14.5848	3.1885	18.0811	11.1783	11.1783
27	hard	fast	straight	750	3.0904	7.1603	10.5676	-2.33473	5.73264	5.52359	12.9452	2.00773	17.2346	9.26408	5.20035
27	soft	slow	circle	744	22.1723	-14.3308	7.13006	0.193369	-1.0355	-3.0442	13.582	3.92026	16.3028	-2.06131	0.506462
27	hard	fast	circle	749	25.7508	6.24939	34.2834	5.70304	9.01154	4.46107	18.0087	4.50901	25.27	-0.674118	-0.674118

## Sheet: StrVsIndivRein
horsenum	gait	surface	rein	speed	stridetime	HDminN	HDminIO	HDmaxN	HDmaxIO	HDupN	HDupIO	PDminN	PDminIO	PDmaxN	PDmaxIO	PDupN	PDupIO	WDminN	WDminIO	WDmaxN	WDmaxIO	WDupN	WDupIO	HHDN	HHDIO	RDN	RDIO
1	trot	soft	straight	slow	752	15.5899	straight	21.783	straight	41.6021	straight	13.253	straight	14.0674	straight	0.482485	straight	12.536	straight	7.19406	straight	19.6751	straight	3.66147	straight	3.66147	straight
1	trot	soft	right	slow	835	16.7625	inside	21.8782	inside	39.1502	inside	9.96006	outside	-2.67202	inside	-12.3711	inside	20.7406	inside	0.51401	inside	20.4457	inside	-5.63106	inside	-5.63106	inside
1	trot	soft	right	fast	792	0.922253	inside	17.4762	inside	19.3722	inside	6.61977	outside	-8.62236	inside	-13.5212	inside	26.873	inside	-3.70056	inside	23.883	inside	-4.80679	inside	-4.80679	inside
1	trot	soft	left	slow	821	32.9073	outside	27.2162	outside	61.0641	outside	17.6214	inside	6.82382	outside	-10.3222	outside	0.535101	outside	10.6096	outside	10.1662	outside	-2.98704	outside	-2.98704	outside
1	trot	soft	left	fast	775	41.5256	outside	41.87	outside	91.9223	outside	27.5128	inside	7.18309	outside	-16.3074	outside	3.48182	outside	15.217	outside	19.3919	outside	-17.9807	outside	-17.9807	outside
1	trot	hard	right	slow	830	-5.50592	inside	-10.8643	inside	-0.113288	inside	7.49021	outside	-2.54022	inside	-10.1781	inside	19.1606	inside	-2.62667	inside	15.8571	inside	-0.682318	inside	-0.682318	inside
1	trot	hard	right	fast	801	-1.06237	inside	-9.72515	inside	-7.65533	inside	9.46956	outside	-3.57718	inside	-8.04836	inside	17.8543	inside	-3.72261	inside	10.9808	inside	-3.68258	inside	-3.68258	inside
1	trot	hard	left	slow	841	15.4436	outside	18.0242	outside	22.6592	outside	15.3631	inside	8.08301	outside	-9.5861	outside	-4.98488	outside	9.87273	outside	4.32235	outside	-0.745712	outside	-0.745712	outside
1	trot	hard	left	fast	806	21.9123	outside	24.7338	outside	43.6594	outside	20.5877	inside	8.4371	outside	-8.02762	outside	0.917182	outside	12.0923	outside	12.9293	outside	-1.34264	outside	-1.34264	outside
2	trot	soft	straight	slow	856	7.44488	straight	1.13012	straight	7.31358	straight	4.33852	straight	-0.548606	straight	5.97821	straight	-1.26421	straight	-0.942182	straight	0.168808	straight	-0.275818	straight	-0.275818	straight
2	trot	soft	straight	fast	791	6.60541	straight	13.5877	straight	18.3301	straight	9.67829	straight	2.26812	straight	10.2703	straight	9.71139	straight	3.34549	straight	15.5718	straight	8.01335	straight	8.01335	straight
2	trot	hard	straight	slow	833	-6.35832	straight	13.2804	straight	8.47551	straight	4.71748	straight	2.64491	straight	3.9843	straight	5.48965	straight	1.74866	straight	7.78716	straight	1.25597	straight	1.25597	straight
2	trot	hard	straight	fast	770	12.1718	straight	12.0906	straight	13.9716	straight	11.6874	straight	0.81303	straight	15.4156	straight	4.28885	straight	0.703556	straight	8.68642	straight	7.4915	straight	7.4915	straight
2	trot	soft	right	slow	842	8.55694	outside	8.77229	outside	12.7948	outside	-0.990429	outside	4.39767	outside	2.02352	outside	16.1858	inside	-0.172808	inside	15.3462	inside	-6.26922	outside	-6.26922	outside
2	trot	soft	right	fast	785	26.4919	outside	33.7128	outside	62.7184	outside	-2.14675	outside	9.10485	outside	7.36115	outside	26.8119	inside	-9.39827	inside	18.1045	inside	-9.78159	outside	-9.78159	outside
2	trot	soft	left	slow	855	-4.32927	inside	2.62249	inside	-3.04224	inside	15.4294	inside	-1.82344	inside	16.2521	inside	-2.93854	outside	8.71278	outside	8.70293	outside	5.9613	inside	5.9613	inside
2	trot	soft	left	fast	796	-13.592	inside	-14.267	inside	-28.9507	inside	27.4393	inside	-0.654162	inside	28.2148	inside	-4.87236	outside	19.8526	outside	17.5266	outside	25.7802	inside	24.7384	inside
2	trot	hard	right	slow	834	15.1988	outside	6.86561	outside	19.1828	outside	-2.12306	outside	3.29024	outside	2.31424	outside	12.1062	inside	-5.99542	inside	4.87869	inside	-4.27146	outside	-4.27146	outside
2	trot	hard	left	slow	844	-9.89967	inside	-5.51447	inside	-15.5685	inside	13.4044	inside	1.68016	inside	15.0822	inside	-3.47809	outside	13.7439	outside	9.78454	outside	10.8539	inside	10.8539	inside
2	trot	hard	left	fast	815	-5.242	inside	-9.03332	inside	-16.4722	inside	19.4033	inside	-0.154384	inside	21.2894	inside	-3.79922	outside	11.9993	outside	7.22357	outside	19.8854	inside	19.8854	inside
3	trot	soft	straight	slow	729	21.5579	straight	11.0086	straight	36.4996	straight	8.10381	straight	-0.245121	straight	4.16038	straight	11.014	straight	11.0115	straight	18.9262	straight	5.50035	straight	5.50035	straight
3	trot	soft	straight	fast	684	5.95528	straight	11.5062	straight	17.3923	straight	13.3844	straight	-2.05902	straight	7.39582	straight	9.39293	straight	9.88004	straight	19.6247	straight	12.1399	straight	9.06507	straight
3	trot	hard	straight	slow	679	10.3841	straight	2.05241	straight	12.9959	straight	12.7614	straight	3.51711	straight	15.644	straight	7.03851	straight	10.0364	straight	18.0782	straight	19.6162	straight	6.71604	straight
3	trot	hard	straight	fast	656	5.87434	straight	2.1932	straight	9.52163	straight	13.5761	straight	0.06452	straight	13.797	straight	6.08423	straight	8.98249	straight	14.8866	straight	14.0359	straight	1.59871	straight
3	trot	soft	right	slow	782	28.0654	inside	14.1384	inside	41.959	inside	4.04707	outside	-0.146848	outside	3.11871	outside	16.805	inside	-2.18697	inside	15.739	inside	1.33952	outside	1.33952	outside
3	trot	soft	right	fast	727	8.08545	inside	-18.6815	inside	-11.3255	inside	0.579273	outside	-2.75827	outside	-3.00454	outside	13.3369	inside	-8.08385	inside	6.01225	inside	-2.02044	outside	-2.02044	outside
3	trot	soft	left	slow	802	21.1051	outside	17.3425	outside	38.1581	outside	8.91391	inside	-1.1827	inside	9.03746	inside	3.56362	outside	15.6472	outside	16.1791	outside	8.74222	inside	8.74222	inside
3	trot	soft	left	fast	743	23.557	outside	25.546	outside	47.1053	outside	13.0499	inside	-0.796263	inside	12.506	inside	4.83197	outside	22.8313	outside	28.8446	outside	13.4167	inside	13.4167	inside
3	trot	hard	right	slow	809	20.9144	inside	19.0022	inside	39.3596	inside	3.34026	outside	-0.2915	outside	3.5877	outside	10.2047	inside	0.392545	inside	10.172	inside	6.55402	outside	6.55402	outside
3	trot	hard	left	slow	803	23.7843	outside	14.0239	outside	35.7424	outside	10.1021	inside	-3.00521	inside	7.86155	inside	-1.26526	outside	17.4171	outside	16.7294	outside	8.76821	inside	8.39825	inside
3	trot	hard	left	fast	766	18.6224	outside	9.95825	outside	25.9364	outside	10.502	inside	-1.91321	inside	8.82311	inside	0.345611	outside	17.3764	outside	16.5511	outside	12.0605	inside	7.65035	inside
4	trot	soft	straight	slow	802	6.45034	straight	7.789	straight	13.296	straight	3.59856	straight	4.11242	straight	8.0633	straight	1.20209	straight	2.18058	straight	3.0067	straight	5.94783	straight	5.94783	straight
4	trot	soft	straight	fast	738	-4.1257	straight	-9.29011	straight	-16.8163	straight	1.99761	straight	7.30893	straight	8.00936	straight	-4.14055	straight	2.55468	straight	0.510293	straight	2.5622	straight	2.5622	straight
4	trot	hard	straight	slow	780	15.6668	straight	2.69486	straight	22.6213	straight	5.9699	straight	10.7001	straight	17.8336	straight	3.81673	straight	4.81886	straight	7.21632	straight	15.3196	straight	15.3196	straight
4	trot	hard	straight	fast	686	-8.48408	straight	0.023167	straight	-9.29413	straight	11.04	straight	7.55666	straight	17.0241	straight	-0.401616	straight	6.51423	straight	5.58604	straight	14.0131	straight	14.0131	straight
4	trot	soft	right	slow	796	-19.3932	inside	-2.35628	inside	-21.4856	inside	-13.207	outside	12.7844	outside	-0.993581	outside	3.68852	inside	-2.45139	inside	-1.83222	inside	-7.05097	outside	-7.05097	outside
4	trot	soft	right	fast	755	-33.7505	inside	-12.9199	inside	-51.9708	inside	-21.5439	outside	18.0527	outside	-2.44531	outside	4.85362	inside	-6.27581	inside	-1.62212	inside	-10.6121	outside	-10.6121	outside
4	trot	soft	left	slow	822	-1.29937	outside	12.1151	outside	11.894	outside	13.891	inside	-0.733364	inside	13.6831	inside	-2.87446	outside	6.92876	outside	3.6756	outside	9.29791	inside	9.29791	inside
4	trot	soft	left	fast	756	8.32683	outside	18.0542	outside	26.1694	outside	18.9756	inside	-6.0545	inside	10.9143	inside	-3.87954	outside	11.6812	outside	8.53813	outside	8.27772	inside	8.27772	inside
4	trot	hard	right	slow	760	-27.2168	inside	3.45633	inside	-24.1914	inside	-18.4525	outside	5.40902	outside	-12.3372	outside	-4.675	inside	-7.20144	inside	-10.2367	inside	-20.2434	outside	-16.5467	outside
4	trot	hard	right	fast	695	-25.4244	inside	-6.64098	inside	-39.1526	inside	-29.6356	outside	8.94118	outside	-22.0584	outside	-7.18985	inside	-11.647	inside	-20.4264	inside	-27.8782	outside	-15.6146	outside
4	trot	hard	left	slow	804	-8.97375	outside	1.25273	outside	-6.84159	outside	13.3853	inside	7.23485	inside	23.7069	inside	0.927444	outside	10.0445	outside	9.30688	outside	22.8756	inside	16.6344	inside
4	trot	hard	left	fast	749	-13.8108	outside	2.23348	outside	-3.51241	outside	25.9501	inside	-3.53944	outside	-28.0318	outside	1.65833	outside	12.3277	outside	15.3929	outside	33.5153	inside	17.7346	inside
5	trot	soft	straight	slow	746	8.07985	straight	6.77291	straight	17.9878	straight	1.7444	straight	9.44437	straight	7.42013	straight	0.189091	straight	6.11709	straight	4.49965	straight	-2.43308	straight	-2.43308	straight
5	trot	soft	straight	fast	692	7.25388	straight	6.34086	straight	13.129	straight	2.89564	straight	5.9376	straight	3.14814	straight	1.98606	straight	6.72108	straight	9.04776	straight	4.15022	straight	4.15022	straight
5	trot	hard	straight	slow	759	-4.037	straight	6.82344	straight	-1.18102	straight	2.28267	straight	4.82718	straight	4.03624	straight	6.63789	straight	7.58391	straight	13.0905	straight	1.00399	straight	1.00399	straight
5	trot	soft	right	slow	816	-7.00386	outside	-7.46094	outside	-15.0751	outside	1.19406	inside	7.12155	outside	4.76145	outside	8.28084	inside	4.55313	inside	12.6898	inside	-3.964	inside	-3.964	inside
5	trot	soft	right	fast	733	-12.3008	outside	2.66382	outside	-7.35116	outside	9.00052	inside	14.0861	outside	3.81917	outside	18.134	inside	5.37528	inside	23.4837	inside	-2.34827	inside	-2.34827	inside
5	trot	soft	left	slow	826	2.09823	inside	1.84851	inside	3.18475	inside	-4.06688	outside	8.7786	inside	13.0851	inside	-0.305576	outside	8.10554	outside	8.65724	outside	-9.37263	outside	-9.37263	outside
5	trot	soft	left	fast	759	9.43453	inside	7.02691	inside	19.2928	inside	-6.55598	outside	6.30349	inside	12.0793	inside	-2.51171	outside	11.3612	outside	8.44181	outside	-9.61027	outside	-9.61027	outside
5	trot	hard	right	slow	792	-0.71403	outside	2.55154	outside	0.869778	outside	-0.199884	inside	11.075	outside	10.9919	outside	11.6612	inside	5.8608	inside	18.7056	inside	-8.22036	inside	-8.22036	inside
5	trot	hard	right	fast	746	-3.66454	outside	-1.22885	outside	-2.9519	outside	5.37606	inside	16.6691	outside	13.1558	outside	20.5103	inside	6.64765	inside	28.3642	inside	-8.5004	inside	-8.5004	inside
5	trot	hard	left	slow	818	1.90548	inside	1.4681	inside	0.779909	inside	-5.98023	outside	7.66988	inside	13.0553	inside	2.58967	outside	8.03876	outside	9.78289	outside	-11.5534	outside	-11.5534	outside
5	trot	hard	left	fast	748	10.7073	inside	6.53089	inside	21.3756	inside	-10.0469	outside	9.23896	inside	18.3569	inside	-3.82387	outside	10.6084	outside	6.54865	outside	-18.047	outside	-18.047	outside
6	trot	soft	straight	slow	765	7.9517	straight	1.30409	straight	13.4053	straight	1.70778	straight	6.34156	straight	4.49107	straight	3.07951	straight	1.78539	straight	-0.340666	straight	8.90974	straight	8.90974	straight
6	trot	soft	straight	fast	734	18.2407	straight	4.02871	straight	17.8242	straight	2.32494	straight	10.1652	straight	6.98766	straight	3.71585	straight	-1.35814	straight	3.34423	straight	14.3788	straight	14.3788	straight
6	trot	hard	straight	fast	698	26.2673	straight	11.9095	straight	34.853	straight	0.857328	straight	19.5308	straight	17.5582	straight	3.31448	straight	0.208338	straight	3.33342	straight	22.481	straight	17.3435	straight
6	trot	hard	straight	slow	778	8.87056	straight	-2.63733	straight	10.6225	straight	-1.27901	straight	6.43733	straight	5.36737	straight	-1.07288	straight	1.82181	straight	-2.77113	straight	8.47236	straight	8.47236	straight
6	trot	soft	right	slow	796	0.531667	outside	-3.56071	outside	-3.78158	outside	9.024	outside	7.91575	inside	-0.164424	inside	-11.5126	outside	-6.63991	inside	-6.57554	outside	2.57959	inside	2.57959	inside
6	trot	soft	right	fast	784	1.25888	outside	11.5031	outside	14.0083	outside	0.259429	outside	3.8548	inside	3.64447	inside	-34.0148	outside	-9.24751	inside	-23.1336	outside	10.434	inside	10.434	inside
6	trot	soft	left	slow	802	13.6554	inside	-0.552949	inside	12.3962	inside	-8.27683	inside	0.34747	outside	7.6815	outside	16.3562	inside	5.71929	outside	8.76079	inside	13.8934	outside	13.8934	outside
6	trot	soft	left	fast	789	19.6755	inside	-11.4783	inside	6.25612	inside	-1.62479	inside	1.32258	outside	0.443712	outside	26.2123	inside	14.9489	outside	9.3008	inside	5.0513	outside	5.0513	outside
6	trot	hard	right	slow	808	0.379	outside	-2.43563	outside	-0.112727	outside	-2.49878	outside	7.55555	inside	12.014	inside	-20.6374	outside	-6.85397	inside	-17.7647	outside	11.6639	inside	11.6639	inside
6	trot	hard	left	slow	811	9.73282	inside	-7.85544	inside	5.92665	inside	-1.82613	inside	0.066727	outside	2.40761	outside	17.8547	inside	11.9315	outside	4.12334	inside	5.88611	outside	5.88611	outside
6	trot	hard	left	fast	792	16.0446	inside	-16.6897	inside	-4.37666	inside	-0.433015	inside	0.097101	outside	-1.77965	outside	29.0644	inside	17.5679	outside	9.43946	inside	-0.430808	outside	-0.430808	outside
7	trot	soft	straight	slow	769	12.093	straight	3.06921	straight	6.00506	straight	2.52634	straight	-0.009576	straight	3.78036	straight	6.6622	straight	0.277667	straight	5.4655	straight	8.50083	straight	8.50083	straight
7	trot	soft	straight	fast	755	14.559	straight	3.60906	straight	11.005	straight	2.9129	straight	-0.291879	straight	1.98705	straight	4.004	straight	1.88739	straight	4.60952	straight	8.84586	straight	8.84586	straight
7	trot	hard	straight	slow	789	16.6062	straight	1.5108	straight	14.6179	straight	2.74577	straight	3.14971	straight	0.331	straight	6.14412	straight	-1.00836	straight	6.10235	straight	5.27076	straight	5.27076	straight
7	trot	hard	straight	fast	797	22.1978	straight	1.26715	straight	17.7455	straight	0.964697	straight	-2.266	straight	2.06669	straight	10.0104	straight	-0.292636	straight	9.74551	straight	4.28464	straight	4.28464	straight
7	trot	soft	right	slow	797	12.3048	inside	-4.04453	outside	15.6752	inside	-7.29073	outside	1.92782	inside	-10.8587	outside	21.9716	inside	-4.96838	inside	17.3542	inside	-7.17311	outside	-7.17311	outside
7	trot	soft	right	fast	772	15.8212	inside	-9.94229	outside	25.1241	inside	-14.1734	outside	1.22529	inside	-15.1898	outside	27.1254	inside	-5.92152	inside	19.6332	inside	-12.3242	outside	-12.3242	outside
7	trot	soft	left	slow	800	25.2263	outside	24.124	inside	4.41858	outside	4.26517	inside	-1.0027	outside	6.99954	inside	-12.8232	outside	2.27111	outside	-11.2004	outside	8.00116	inside	8.00116	inside
7	trot	soft	left	fast	771	24.8084	outside	8.24517	inside	16.9438	outside	9.73364	inside	-3.59876	outside	13.8614	inside	-19.7515	outside	1.01809	outside	-19.1851	outside	18.5937	inside	18.5937	inside
7	trot	hard	right	slow	781	12.643	inside	-2.6714	outside	20.8926	inside	-6.85076	outside	-0.061909	inside	-10.2365	outside	24.6272	inside	-7.49382	inside	19.6319	inside	-9.94643	outside	-9.94643	outside
7	trot	hard	right	fast	730	17.7698	inside	-28.8924	outside	44.0185	inside	-15.4783	outside	-5.946	inside	-9.41205	outside	32.8999	inside	-2.64897	inside	27.627	inside	-10.5741	outside	-10.5741	outside
7	trot	hard	left	slow	805	-23.6553	outside	-23.849	inside	-0.105687	outside	-1.91865	inside	-2.91734	outside	-0.052161	inside	4.19315	outside	-2.9256	outside	0.973348	outside	8.7805	inside	8.6994	inside
7	trot	hard	left	fast	735	10.459	outside	29.785	inside	-15.9568	outside	5.52814	inside	-0.924985	outside	6.11058	inside	-24.3887	outside	-0.523429	outside	-25.5701	outside	25.6339	inside	25.6339	inside
8	trot	soft	straight	slow	810	4.11965	straight	5.29034	straight	11.1001	straight	0.708631	straight	2.32826	straight	2.41754	straight	0.990773	straight	0.907333	straight	2.27463	straight	-3.47997	straight	-3.47997	straight
8	trot	soft	straight	fast	733	21.6847	straight	7.28376	straight	33.0965	straight	1.4359	straight	0.221848	straight	3.39056	straight	5.88746	straight	2.43024	straight	8.24656	straight	-2.19436	straight	-2.19436	straight
8	trot	hard	straight	slow	731	10.4509	straight	13.643	straight	23.0327	straight	-0.255232	straight	-0.538263	straight	-1.42117	straight	1.32761	straight	4.63877	straight	5.61872	straight	6.37622	straight	6.37622	straight
8	trot	soft	right	slow	806	9.77432	inside	3.65364	inside	13.9685	inside	4.60578	outside	5.74682	outside	7.01514	outside	18.2648	inside	-1.68601	inside	17.7211	inside	-4.88291	inside	-4.88291	inside
8	trot	soft	right	fast	788	9.93864	inside	3.10115	inside	6.93464	inside	4.59485	outside	2.22628	outside	8.40347	outside	19.4999	inside	-2.0742	inside	17.8785	inside	-0.214561	inside	-0.214561	inside
8	trot	soft	left	slow	811	9.80957	outside	5.3964	outside	17.4964	outside	1.83009	inside	-0.577677	inside	-1.06663	inside	-9.49938	outside	1.58859	outside	-9.56658	outside	-4.21052	outside	-4.21052	outside
8	trot	soft	left	fast	765	19.997	outside	9.28512	outside	28.3852	outside	-1.67721	inside	-7.87648	inside	-10.6402	inside	-12.66	outside	3.6688	outside	-9.0436	outside	5.67294	outside	5.67294	outside
8	trot	hard	right	slow	798	6.30978	inside	2.88945	inside	9.60443	inside	1.25794	outside	5.28624	outside	5.81581	outside	18.8263	inside	-0.836758	inside	17.8588	inside	-5.91099	inside	-5.91099	inside
8	trot	hard	right	fast	755	14.2483	inside	-2.98975	inside	8.24966	inside	-3.47013	outside	3.42888	outside	-1.32267	outside	23.1378	inside	-5.28869	inside	15.8549	inside	7.19225	inside	7.19225	inside
8	trot	hard	left	slow	798	2.78079	outside	1.40409	outside	1.40999	outside	-4.44182	inside	1.70945	inside	-3.27919	inside	-7.15452	outside	4.60986	outside	0.540798	outside	-0.132485	outside	-0.132485	outside
8	trot	hard	left	fast	755	4.0681	outside	12.0414	outside	13.3015	outside	1.05788	inside	2.42294	inside	5.61498	inside	-11.5243	outside	3.83067	outside	-8.36828	outside	-7.32854	outside	-7.32854	outside
9	trot	soft	straight	slow	724	7.2435	straight	2.40086	straight	6.23045	straight	6.41761	straight	3.27915	straight	8.34702	straight	3.21084	straight	15.0792	straight	16.8984	straight	15.1622	straight	15.1622	straight
9	trot	soft	straight	fast	740	8.29128	straight	6.06124	straight	1.3993	straight	3.22222	straight	3.92673	straight	8.83062	straight	4.67573	straight	14.6783	straight	18.6786	straight	15.6966	straight	15.6966	straight
9	trot	hard	straight	fast	731	1.63417	straight	-2.1863	straight	6.83165	straight	3.28379	straight	4.85264	straight	8.2154	straight	2.94332	straight	14.3236	straight	16.3397	straight	14.8167	straight	14.8167	straight
9	trot	soft	right	slow	824	9.64622	inside	3.02645	outside	4.51783	inside	-6.70628	outside	5.29984	outside	-1.07832	outside	12.5974	inside	4.04802	inside	16.8154	inside	7.87297	outside	7.87297	outside
9	trot	soft	right	fast	798	15.0182	inside	4.2537	outside	12.4982	inside	-12.5634	outside	3.06715	outside	-10.0562	outside	14.984	inside	2.61469	inside	16.8184	inside	-2.6259	outside	-2.6259	outside
9	trot	soft	left	slow	805	20.8486	outside	2.98889	inside	25.8559	outside	-10.4603	inside	-0.121889	inside	-3.54991	inside	24.7959	outside	1.55655	outside	23.627	outside	-4.75961	inside	-4.75961	inside
9	trot	soft	left	fast	760	-19.7063	outside	-11.3415	inside	-9.19611	outside	14.0615	inside	5.19529	inside	16.0094	inside	-15.6593	outside	22.0498	outside	9.54125	outside	22.5422	inside	22.5422	inside
9	trot	hard	right	fast	786	18.1678	inside	1.45706	outside	16.2818	inside	-9.44618	outside	5.53544	outside	-3.67404	outside	15.2996	inside	2.08633	inside	17.7397	inside	3.24758	outside	3.24758	outside
9	trot	hard	left	slow	763	35.5922	outside	-0.145667	inside	32.8024	outside	-11.7805	inside	-3.709	inside	-19.534	inside	18.3966	outside	4.17697	outside	21.7913	outside	-16.1353	inside	-16.1353	inside
10	trot	soft	straight	slow	818	6.88406	straight	8.612	straight	-3.22196	straight	5.95614	straight	6.65741	straight	-0.856909	straight	2.09746	straight	1.42786	straight	4.41813	straight	0.888318	straight	0.888318	straight
10	trot	soft	straight	fast	773	13.5601	straight	0.596434	straight	13.0354	straight	10.0847	straight	9.89767	straight	1.01861	straight	2.83307	straight	3.18517	straight	5.442	straight	2.61342	straight	2.61342	straight
10	trot	hard	straight	slow	805	10.2058	straight	10.0384	straight	1.12806	straight	4.439	straight	7.30121	straight	0.702172	straight	1.58214	straight	3.37311	straight	5.93437	straight	4.44853	straight	4.44853	straight
10	trot	hard	straight	fast	764	13.8985	straight	0.508394	straight	13.4956	straight	7.529	straight	13.7039	straight	7.19911	straight	3.47761	straight	4.64644	straight	8.78531	straight	9.70888	straight	9.70888	straight
10	trot	soft	right	slow	867	11.7809	outside	3.66921	inside	4.56478	outside	-2.22303	outside	9.03892	inside	10.5815	inside	-6.35553	outside	7.99769	outside	0.407141	outside	10.3142	inside	10.3142	inside
10	trot	soft	right	fast	828	24.9488	outside	-12.3132	inside	34.3947	outside	-0.213121	outside	2.89284	inside	5.8792	inside	-6.21125	outside	9.52158	outside	3.56602	outside	8.29284	inside	8.29284	inside
10	trot	soft	left	slow	862	4.90869	inside	13.4857	outside	-10.7325	inside	5.04987	inside	7.94625	outside	2.77684	outside	7.73525	inside	-0.051348	inside	9.67985	inside	9.68139	outside	9.68139	outside
10	trot	soft	left	fast	812	9.00966	inside	18.4926	outside	-9.03329	inside	14.5831	inside	6.09396	outside	-9.52765	outside	13.7128	inside	-4.36083	inside	10.5868	inside	-3.97625	outside	-3.97625	outside
10	trot	hard	right	slow	827	26.2289	outside	-6.47377	inside	34.3514	outside	-3.75535	outside	13.8975	inside	17.9505	inside	-7.21507	outside	10.3572	outside	1.50859	outside	22.5277	inside	22.5277	inside
10	trot	hard	right	fast	825	26.299	outside	-2.25305	inside	27.0953	outside	-3.38006	outside	14.2185	inside	16.4676	inside	-7.86025	outside	10.4697	outside	3.18415	outside	19.8795	inside	19.8795	inside
10	trot	hard	left	slow	842	6.8255	inside	15.5144	outside	-6.72025	inside	4.29666	inside	7.18572	outside	2.92002	outside	9.81623	inside	0.405364	inside	11.3159	inside	6.58611	outside	6.58611	outside
10	trot	hard	left	fast	813	2.54664	inside	12.6774	outside	-9.81182	inside	9.8103	inside	5.89215	outside	-2.54851	outside	13.2079	inside	-5.16912	inside	8.56888	inside	-2.21948	outside	-2.21948	outside
11	trot	soft	straight	slow	776	12.577	straight	13.1867	straight	20.8726	straight	1.77598	straight	2.6698	straight	0.854939	straight	8.17417	straight	10.2862	straight	18.8758	straight	2.71577	straight	2.71577	straight
11	trot	soft	straight	fast	721	18.2305	straight	39.8672	straight	58.3447	straight	0.814182	straight	3.92849	straight	-2.13836	straight	11.6664	straight	4.87467	straight	17.064	straight	-2.59594	straight	-2.59594	straight
11	trot	hard	straight	slow	779	12.3176	straight	12.1351	straight	25.102	straight	2.99039	straight	1.52601	straight	-1.26234	straight	9.21303	straight	5.06297	straight	15.1868	straight	-1.22227	straight	-1.22227	straight
11	trot	hard	straight	fast	754	13.0238	straight	17.1745	straight	34.8173	straight	-5.09833	straight	3.21565	straight	6.27858	straight	8.52812	straight	2.15354	straight	10.5052	straight	9.90066	straight	9.90066	straight
11	trot	soft	right	slow	838	1.78414	inside	2.35737	inside	4.49534	inside	7.36988	inside	2.24306	outside	-5.16926	outside	0.509818	outside	6.26616	outside	6.87149	outside	-3.04165	outside	-3.04165	outside
11	trot	soft	right	fast	818	2.23287	inside	0.827081	inside	5.14724	inside	10.31	inside	0.885242	outside	-8.66141	outside	-0.793818	outside	9.63309	outside	8.6843	outside	-12.5102	outside	-12.5102	outside
11	trot	soft	left	slow	839	6.49128	outside	18.3803	outside	24.2008	outside	-4.03155	outside	0.531061	inside	5.66188	inside	19.2587	inside	-0.367141	inside	18.472	inside	3.02317	inside	3.02317	inside
11	trot	soft	left	fast	804	16.5026	outside	27.0355	outside	43.4208	outside	-8.00355	outside	1.16326	inside	8.72694	inside	25.1719	inside	-0.160121	inside	25.5268	inside	9.88041	inside	9.88041	inside
11	trot	hard	right	fast	816	-5.61408	inside	-3.2546	inside	-9.87741	inside	6.86235	inside	2.03582	outside	-7.69089	outside	-1.66715	outside	10.041	outside	6.22114	outside	-8.21679	outside	-8.21679	outside
11	trot	hard	left	slow	823	38.0034	outside	22.1866	outside	61.0544	outside	-2.53706	outside	1.84207	inside	5.72257	inside	20.7929	inside	-1.85209	inside	21.1431	inside	5.97035	inside	5.97035	inside
11	trot	hard	left	fast	828	29.2134	outside	22.9366	outside	55.0593	outside	-2.30256	outside	6.29243	inside	9.58387	inside	17.0058	inside	-2.7815	inside	15.0091	inside	10.5145	inside	10.5145	inside
12	trot	soft	straight	slow	824	1.86416	straight	6.55405	straight	7.50477	straight	1.93208	straight	9.55904	straight	15.2999	straight	6.62538	straight	3.3478	straight	9.98057	straight	16.3221	straight	16.3221	straight
12	trot	soft	straight	fast	754	4.13388	straight	2.079	straight	7.56758	straight	1.96365	straight	7.61727	straight	6.46952	straight	4.04167	straight	3.29191	straight	6.24506	straight	7.33341	straight	7.33341	straight
12	trot	hard	straight	slow	787	2.12695	straight	9.61471	straight	12.5544	straight	5.40397	straight	13.6024	straight	22.6115	straight	5.90811	straight	4.65146	straight	11.2316	straight	24.8054	straight	10.4183	straight
12	trot	hard	straight	fast	740	4.28639	straight	3.88786	straight	4.22693	straight	4.8944	straight	5.63142	straight	11.5352	straight	6.05917	straight	8.24844	straight	14.5785	straight	11.7943	straight	11.7943	straight
12	trot	soft	right	slow	802	2.79504	outside	4.53055	outside	7.04096	outside	-14.0691	outside	10.6523	outside	-2.73237	outside	18.297	inside	-1.54318	inside	17.0835	inside	-5.79987	outside	-5.79987	outside
12	trot	soft	right	fast	784	7.54944	outside	4.38622	outside	10.2613	outside	-19.9117	outside	9.52676	outside	-11.4933	outside	21.4704	inside	-0.086667	inside	19.6368	inside	-14.6122	outside	-14.6122	outside
12	trot	soft	left	slow	809	11.9014	inside	2.65648	inside	11.1976	inside	15.721	inside	1.34609	inside	17.6207	inside	-7.18936	outside	8.89622	outside	0.409313	outside	18.7277	inside	18.7277	inside
12	trot	soft	left	fast	764	4.22563	inside	-9.79899	inside	-7.93982	inside	24.3972	inside	1.27687	inside	25.1063	inside	-13.4	outside	12.7195	outside	-1.07423	outside	32.1081	inside	29.8063	inside
12	trot	hard	right	slow	794	6.22967	outside	-0.055061	outside	8.03905	outside	-14.8951	outside	15.0544	outside	2.46842	outside	16.4607	inside	-1.15991	inside	17.0976	inside	-1.93293	outside	-1.93293	outside
12	trot	hard	right	fast	768	10.1656	outside	-3.35218	outside	7.90342	outside	-19.609	outside	22.0873	outside	5.34568	outside	13.8876	inside	-1.70636	inside	12.3617	inside	-3.18395	outside	-3.18395	outside
12	trot	hard	left	slow	822	4.55621	inside	-4.89082	inside	-0.719394	inside	19.7002	inside	2.09858	inside	21.5622	inside	-12.0234	outside	11.0998	outside	-1.48624	outside	24.2624	inside	20.1983	inside
12	trot	hard	left	fast	766	0.964389	inside	-8.79132	inside	-6.82006	inside	25.8523	inside	3.83032	outside	-25.68	outside	-7.76238	outside	12.6689	outside	3.02217	outside	31.3897	inside	31.3897	inside
13	trot	soft	straight	slow	809	4.0457	straight	8.34091	straight	3.84137	straight	10.6406	straight	1.83425	straight	8.55711	straight	7.07512	straight	2.38664	straight	11.2638	straight	9.98683	straight	9.98683	straight
13	trot	soft	straight	fast	751	3.03289	straight	9.55582	straight	9.31781	straight	10.3787	straight	0.892444	straight	10.6955	straight	7.74311	straight	0.314384	straight	7.18854	straight	11.8432	straight	11.8432	straight
13	trot	hard	straight	slow	807	0.855601	straight	1.14984	straight	0.899758	straight	7.47344	straight	4.98566	straight	2.94361	straight	7.35581	straight	5.02184	straight	11.7788	straight	3.35559	straight	3.35559	straight
13	trot	hard	straight	fast	728	6.15146	straight	6.81388	straight	2.35908	straight	11.3842	straight	7.21975	straight	4.38707	straight	8.1046	straight	3.84053	straight	9.98199	straight	6.77468	straight	6.77468	straight
13	trot	soft	right	slow	823	-12.1081	inside	4.02906	outside	16.8413	outside	0.600465	outside	0.930131	inside	-0.253485	outside	13.3187	inside	-3.32554	inside	8.26825	inside	1.17035	outside	1.17035	outside
13	trot	soft	right	fast	778	-8.82615	inside	7.22221	outside	15.2719	outside	-0.539697	outside	1.37346	inside	-2.87777	outside	12.2968	inside	-4.67278	inside	9.02936	inside	-5.19503	outside	-5.19503	outside
13	trot	soft	left	slow	826	4.93354	outside	11.9324	inside	6.03617	inside	13.1552	inside	-0.038606	outside	13.968	inside	-1.26191	outside	6.24507	outside	4.29377	outside	15.6504	inside	15.6504	inside
13	trot	soft	left	fast	789	10.7501	outside	16.376	inside	3.37188	inside	20.3385	inside	1.17488	outside	18.2342	inside	-4.16136	outside	7.80904	outside	2.81481	outside	23.2768	inside	23.2768	inside
13	trot	hard	right	slow	773	-5.04994	inside	-0.939278	outside	3.78896	outside	0.173197	outside	4.4788	inside	-4.01207	outside	16.7515	inside	-7.53374	inside	9.15292	inside	-7.08551	outside	-7.08551	outside
13	trot	hard	right	fast	727	-15.0872	inside	4.81272	outside	24.1664	outside	0.276455	outside	10.8905	inside	-10.3152	outside	17.5405	inside	-10.1083	inside	7.08185	inside	-19.653	outside	-19.653	outside
13	trot	hard	left	slow	747	13.9358	outside	25.7707	inside	10.3354	inside	27.4664	inside	0.165899	outside	25.4724	inside	-2.45994	outside	10.5518	outside	9.59192	outside	35.0482	inside	23.6158	inside
13	trot	hard	left	fast	737	12.7944	outside	23.7903	inside	8.59181	inside	25.8803	inside	1.54678	outside	24.3083	inside	-2.488	outside	11.9932	outside	9.02291	outside	32.9786	inside	25.1202	inside
14	trot	soft	straight	slow	752	23.5362	straight	18.5892	straight	38.98	straight	2.77412	straight	13.8596	straight	15.6999	straight	3.15079	straight	1.7997	straight	1.60192	straight	20.5129	straight	20.3965	straight
14	trot	soft	straight	fast	702	27.2591	straight	6.78599	straight	36.8943	straight	3.05614	straight	10.8738	straight	14.4328	straight	3.22566	straight	2.30244	straight	0.970712	straight	17.2347	straight	17.2347	straight
14	trot	hard	straight	slow	730	17.3907	straight	20.8539	straight	38.7871	straight	2.38571	straight	12.6954	straight	15.8132	straight	2.39972	straight	0.82352	straight	1.04801	straight	19.9656	straight	17.4106	straight
14	trot	hard	straight	fast	678	27.2664	straight	14.0183	straight	37.5521	straight	-0.214551	straight	9.44888	straight	5.85242	straight	3.64284	straight	0.50099	straight	7.56954	straight	9.5984	straight	9.5984	straight
14	trot	soft	right	fast	740	22.6925	outside	13.9449	outside	36.8918	outside	-17.6945	outside	17.9156	outside	-0.887904	outside	-7.32417	outside	-9.83442	inside	2.50215	outside	0.430878	outside	0.430878	outside
14	trot	soft	right	slow	783	19.1668	outside	23.1369	outside	41.5868	outside	-8.40339	outside	15.8747	outside	7.74674	outside	-8.33381	outside	-9.72787	inside	0.670773	outside	11.8956	outside	11.8956	outside
14	trot	soft	left	slow	750	31.9545	inside	-5.55339	inside	29.5081	inside	18.2409	inside	5.34315	inside	24.4146	inside	23.2726	inside	13.3817	outside	8.71256	inside	27.2255	inside	25.4056	inside
14	trot	soft	left	fast	751	33.132	inside	-5.47347	inside	26.0129	inside	17.7696	inside	4.93537	inside	20.8709	inside	22.9772	inside	12.8277	outside	10.9292	inside	26.8341	inside	26.8341	inside
14	trot	hard	right	fast	758	20.1588	outside	38.7104	outside	59.6169	outside	-4.9003	outside	16.622	outside	11.1694	outside	-7.39346	outside	-10.8981	inside	4.59308	outside	16.6854	outside	16.6854	outside
14	trot	hard	left	slow	777	31.5991	inside	-3.10964	inside	30.3474	inside	4.61627	inside	2.43588	inside	6.73554	inside	17.0074	inside	9.98356	outside	6.76535	inside	13.4124	inside	13.4124	inside
14	trot	hard	left	fast	759	32.844	inside	-3.22827	inside	28.8394	inside	12.1237	inside	3.49784	inside	13.2514	inside	19.8759	inside	11.568	outside	7.59782	inside	18.1147	inside	18.1147	inside
15	trot	soft	straight	slow	770	25.1447	straight	30.9643	straight	56.503	straight	2.65039	straight	9.04514	straight	5.50109	straight	0.922222	straight	-1.07394	straight	-0.863783	straight	3.04352	straight	3.04352	straight
15	trot	soft	straight	fast	705	23.2207	straight	21.3077	straight	47.3488	straight	1.27714	straight	10.0097	straight	7.50392	straight	-0.693919	straight	0.842556	straight	0.938707	straight	5.81136	straight	5.81136	straight
15	trot	hard	straight	slow	706	24.181	straight	19.4145	straight	41.009	straight	3.01866	straight	10.8258	straight	6.99856	straight	5.35289	straight	0.877697	straight	9.37526	straight	6.40877	straight	6.40877	straight
15	trot	hard	straight	fast	636	21.5372	straight	15.647	straight	36.7921	straight	0.210949	straight	7.73841	straight	7.71956	straight	3.28667	straight	4.3858	straight	7.21384	straight	4.49203	straight	4.49203	straight
15	trot	soft	right	slow	794	23.9288	inside	24.4882	inside	50.7682	inside	5.72445	outside	1.73954	inside	-6.21769	inside	-7.01612	outside	1.30379	outside	-7.03407	outside	-12.3979	inside	-12.3979	inside
15	trot	soft	right	fast	764	20.8587	inside	21.7156	inside	42.2998	inside	1.56668	outside	7.0947	inside	4.36997	inside	-14.1766	outside	4.21506	outside	-10.4185	outside	6.43866	inside	6.43866	inside
15	trot	soft	left	slow	788	26.2289	outside	18.828	outside	45.0164	outside	-0.476354	inside	5.34974	outside	4.28575	outside	10.1001	inside	-6.28745	inside	5.07721	inside	2.68336	outside	2.68336	outside
15	trot	soft	left	fast	759	35.4492	outside	32.9057	outside	72.9259	outside	2.88937	inside	9.4548	outside	5.81577	outside	11.062	inside	-10.5848	inside	-0.948096	inside	-1.28585	outside	-1.28585	outside
15	trot	hard	right	slow	745	28.9769	inside	28.0622	inside	59.0012	inside	7.93619	outside	9.18994	inside	1.67937	inside	-9.59783	outside	7.40752	outside	-3.37761	outside	1.49054	inside	1.49054	inside
15	trot	hard	right	fast	752	27.1668	inside	35.6695	inside	63.401	inside	9.21406	outside	12.3904	inside	4.39021	inside	-9.25764	outside	6.53082	outside	-2.27352	outside	7.6573	inside	7.6573	inside
15	trot	hard	left	slow	744	16.3755	outside	-7.33061	outside	9.90634	outside	4.87642	inside	4.7338	outside	-0.289641	outside	16.3963	inside	-8.0169	inside	10.2191	inside	-4.58117	outside	-4.58117	outside
15	trot	hard	left	fast	731	20.7841	outside	-9.48213	outside	12.8326	outside	1.17892	inside	-0.889111	outside	-1.91827	outside	13.1055	inside	-7.97839	inside	4.36231	inside	-10.4854	outside	-10.4854	outside
16	trot	soft	straight	slow	854	3.01503	straight	6.47145	straight	8.11241	straight	8.24363	straight	4.24813	straight	4.50979	straight	8.73715	straight	3.98258	straight	10.6586	straight	-0.608364	straight	-0.608364	straight
16	trot	soft	straight	fast	764	6.27255	straight	7.83758	straight	15.3089	straight	11.4685	straight	7.67871	straight	6.91178	straight	9.60139	straight	8.46576	straight	16.0885	straight	0.459506	straight	0.459506	straight
16	trot	hard	straight	slow	854	9.22741	straight	2.83191	straight	10.289	straight	4.47898	straight	3.42112	straight	2.17194	straight	5.86454	straight	4.09382	straight	9.15369	straight	1.38776	straight	1.38776	straight
16	trot	hard	straight	fast	779	11.4066	straight	10.392	straight	22.0764	straight	9.11219	straight	5.7213	straight	2.62789	straight	8.69739	straight	8.21667	straight	15.4689	straight	1.88367	straight	1.88367	straight
16	trot	soft	right	slow	894	6.26743	inside	13.5193	inside	20.1848	inside	1.65457	outside	-0.159167	inside	2.33847	outside	12.9434	inside	1.82881	inside	14.3112	inside	0.947844	inside	0.947844	inside
16	trot	soft	right	fast	842	4.49659	inside	10.5783	inside	16.1126	inside	0.75498	outside	-1.47329	inside	2.84752	outside	22.0998	inside	4.59576	inside	25.6635	inside	5.23359	inside	5.23359	inside
16	trot	soft	left	slow	869	4.06692	outside	8.20553	outside	12.8696	outside	12.7486	inside	11.5299	outside	2.57703	inside	-4.22764	outside	4.95901	outside	0.240979	outside	4.6517	outside	4.6517	outside
16	trot	soft	left	fast	835	7.88155	outside	17.3967	outside	22.8736	outside	20.1441	inside	10.7049	outside	8.58817	inside	-7.06685	outside	7.3477	outside	-0.892758	outside	-5.09287	outside	-5.09287	outside
16	trot	hard	right	fast	828	11.9747	inside	11.2173	inside	21.6759	inside	-1.24345	outside	1.50797	inside	-2.53544	outside	24.5531	inside	5.83013	inside	30.9554	inside	9.69418	inside	9.69418	inside
16	trot	hard	left	slow	861	6.22949	outside	9.35047	outside	15.5458	outside	15.1649	inside	10.082	outside	4.35628	inside	-5.74101	outside	6.30898	outside	1.23099	outside	2.87669	outside	2.87669	outside
16	trot	hard	left	fast	820	7.93391	outside	15.46	outside	22.2344	outside	22.7766	inside	12.679	outside	10.5849	inside	-10.6856	outside	6.17009	outside	-2.08617	outside	-5.96945	outside	-5.96945	outside
17	trot	soft	straight	slow	800	19.519	straight	8.75989	straight	30.2569	straight	0.928162	straight	5.97612	straight	6.89904	straight	12.8779	straight	5.98629	straight	16.8165	straight	8.86529	straight	8.86529	straight
17	trot	hard	straight	fast	717	16.4942	straight	8.49508	straight	25.281	straight	3.57003	straight	1.89486	straight	7.57056	straight	17.9285	straight	4.1053	straight	21.7455	straight	11.5714	straight	11.5714	straight
17	trot	soft	right	slow	848	32.2466	inside	12.5415	inside	46.4665	inside	-1.02796	outside	11.017	outside	9.83021	outside	21.7502	inside	2.08955	inside	25.2456	inside	13.7952	outside	13.7952	outside
17	trot	soft	right	fast	831	41.8732	inside	15.239	inside	58.515	inside	-0.832091	outside	17.6132	outside	18.2843	outside	25.2392	inside	6.19673	inside	31.6728	inside	19.1886	outside	16.3212	outside
17	trot	soft	left	slow	867	-5.93886	outside	-0.021727	outside	-7.2421	outside	2.65051	inside	5.8139	inside	9.63779	inside	-2.53463	outside	6.2862	outside	2.93796	outside	12.1396	inside	12.1396	inside
17	trot	soft	left	fast	809	-3.36404	outside	1.19172	outside	0.70106	outside	6.01171	inside	6.92169	inside	10.8841	inside	-5.7333	outside	9.85963	outside	5.18845	outside	18.7488	inside	18.7488	inside
17	trot	hard	right	slow	785	38.3612	inside	14.6604	inside	59.2934	inside	-0.476111	outside	18.1775	outside	19.3964	outside	29.8299	inside	0.258788	inside	32.5348	inside	19.3116	outside	10.6166	outside
17	trot	hard	right	fast	746	34.6853	inside	5.92389	inside	44.773	inside	-3.56155	outside	9.77711	outside	4.50832	outside	38.7912	inside	-5.37205	inside	33.9412	inside	-0.69451	outside	-0.69451	outside
17	trot	hard	left	fast	807	-4.94761	outside	5.88409	outside	4.78473	outside	0.205727	inside	7.85226	inside	8.37542	inside	-7.74782	outside	10.2479	outside	0.025616	outside	19.2503	inside	19.2503	inside
18	trot	soft	straight	slow	812	-8.4771	straight	2.39812	straight	14.1822	straight	-2.31155	straight	9.33816	straight	8.73103	straight	10.3423	straight	10.6989	straight	20.2711	straight	5.99653	straight	5.99653	straight
18	trot	soft	straight	fast	755	10.2524	straight	2.64438	straight	-3.01984	straight	2.04733	straight	10.4894	straight	10.069	straight	6.59534	straight	11.3402	straight	18.1929	straight	8.06285	straight	8.06285	straight
18	trot	hard	straight	slow	781	10.6267	straight	3.83879	straight	-5.13812	straight	1.52585	straight	11.3409	straight	11.2784	straight	6.29486	straight	12.0657	straight	18.8572	straight	9.80063	straight	9.80063	straight
18	trot	soft	right	fast	788	-14.856	inside	13.7357	outside	29.3393	outside	3.54038	inside	14.1009	inside	18.1443	inside	-12.1534	outside	23.015	outside	9.98206	outside	18.7232	inside	18.7232	inside
18	trot	soft	right	slow	801	-7.97658	inside	9.12121	outside	18.9679	outside	4.21444	inside	14.8903	inside	18.8933	inside	-11.4066	outside	22.1825	outside	9.43425	outside	18.405	inside	18.405	inside
18	trot	soft	left	slow	843	-2.82511	outside	0.100803	inside	3.78984	inside	-3.40361	outside	7.39594	outside	6.73466	outside	25.9764	inside	2.63888	inside	28.7677	inside	0.786869	outside	0.786869	outside
18	trot	soft	left	fast	784	28.885	outside	-7.99113	inside	-32.696	inside	2.04272	outside	4.31178	outside	5.64227	outside	28.1551	inside	0.411111	inside	29.1479	inside	-0.145767	outside	-0.145767	outside
18	trot	hard	right	fast	754	-37.9652	inside	14.1686	outside	50.7727	outside	1.32217	inside	12.9289	inside	14.1668	inside	-9.75023	outside	28.2369	outside	18.1282	outside	21.8655	inside	21.8655	inside
18	trot	hard	left	fast	773	29.8481	outside	-8.58509	inside	-35.5057	inside	0.453212	outside	6.60246	outside	7.13605	outside	28.2647	inside	1.92417	inside	30.9309	inside	0.71799	outside	0.71799	outside
19	trot	soft	straight	slow	675	20.0183	straight	7.4886	straight	29.8119	straight	12.803	straight	8.70005	straight	20.3277	straight	5.58498	straight	0.016657	straight	6.20558	straight	14.844	straight	14.844	straight
19	trot	hard	straight	slow	715	17.102	straight	26.3215	straight	44.8897	straight	4.1554	straight	-0.342576	straight	5.10728	straight	3.51231	straight	3.3967	straight	0.343273	straight	-2.28998	straight	-2.28998	straight
19	trot	soft	right	slow	754	-18.3204	inside	4.65009	inside	-11.5547	inside	23.7472	outside	-9.71319	outside	12.041	outside	-18.8107	inside	-1.18017	outside	-17.8059	inside	-13.5133	outside	-13.5133	outside
19	trot	soft	right	fast	770	3.68844	inside	-8.11744	inside	-4.429	inside	-6.37119	outside	9.66572	outside	8.3988	outside	20.3987	inside	6.6075	outside	13.1942	inside	9.70219	outside	9.70219	outside
19	trot	soft	left	fast	793	24.1677	outside	2.53786	outside	26.9976	outside	-3.56178	inside	-2.31938	inside	-5.55181	inside	15.2765	outside	9.44441	inside	8.28665	outside	-9.85145	inside	-9.85145	inside
20	trot	soft	straight	slow	702	30.8686	straight	2.64214	straight	30.1063	straight	12.6759	straight	7.06297	straight	20.9709	straight	0.542727	straight	4.08767	straight	4.70526	straight	16.8309	straight	16.8309	straight
20	trot	soft	straight	fast	645	27.895	straight	4.45436	straight	16.5703	straight	7.8063	straight	5.33213	straight	11.09	straight	1.66026	straight	6.04276	straight	9.26349	straight	7.64876	straight	7.64876	straight
20	trot	hard	straight	slow	726	12.8664	straight	4.72236	straight	9.0277	straight	16.5062	straight	8.55945	straight	27.0695	straight	-3.38184	straight	1.71182	straight	-1.75804	straight	26.128	straight	17.9528	straight
20	trot	hard	straight	fast	655	14.5651	straight	9.78113	straight	5.48256	straight	8.54705	straight	7.10732	straight	18.951	straight	1.28966	straight	4.39785	straight	6.73408	straight	13.0412	straight	13.0412	straight
20	trot	soft	right	slow	780	21.0222	outside	-5.80815	inside	23.8106	outside	-3.10751	outside	-2.03055	outside	-5.70893	outside	-6.94036	outside	11.7146	outside	4.86427	outside	-5.76241	outside	-5.76241	outside
20	trot	soft	right	fast	740	36.1699	outside	-9.54009	inside	46.5884	outside	-2.53332	outside	3.12136	outside	0.237404	outside	0.854495	outside	14.7553	outside	15.1973	outside	-0.29702	outside	-0.29702	outside
20	trot	soft	left	slow	792	33.7132	inside	-21.1269	outside	57.1174	inside	14.4528	inside	2.46474	inside	19.2397	inside	6.82978	inside	1.51728	inside	9.43666	inside	14.4155	inside	12.4727	inside
20	trot	soft	left	fast	752	35.9121	inside	-5.13264	outside	39.5005	inside	22.9576	inside	3.21488	inside	24.1305	inside	9.91512	inside	-1.5067	inside	7.84546	inside	20.5194	inside	18.2093	inside
20	trot	hard	right	slow	727	13.6135	outside	10.0877	inside	4.98978	outside	0.05453	outside	6.84434	outside	6.7199	outside	-8.96078	outside	12.5405	outside	-0.548106	outside	-0.960313	outside	-0.960313	outside
20	trot	hard	right	fast	686	28.5052	outside	-4.74454	inside	32.7215	outside	-2.81328	outside	9.63944	outside	6.95891	outside	-5.68017	outside	17.2932	outside	12.5177	outside	-2.298	outside	-2.298	outside
20	trot	hard	left	slow	748	29.2068	inside	-3.56111	outside	35.2548	inside	30.4704	inside	10.9375	inside	43.1894	inside	12.8348	inside	-2.831	inside	8.51749	inside	45.5076	inside	21.1873	inside
20	trot	hard	left	fast	677	30.5981	inside	9.50934	outside	20.0194	inside	41.5597	inside	-0.634157	inside	39.6222	inside	13.2016	inside	-8.49586	inside	6.76345	inside	47.642	inside	23.9717	inside
21	trot	soft	straight	slow	806	8.77688	straight	9.64606	straight	14.9932	straight	2.83497	straight	4.00777	straight	1.61214	straight	2.42572	straight	2.28017	straight	5.42346	straight	1.81193	straight	1.81193	straight
21	trot	soft	straight	fast	743	15.3759	straight	20.8076	straight	34.9685	straight	6.1556	straight	4.22771	straight	0.401864	straight	6.015	straight	9.9026	straight	15.414	straight	6.74674	straight	6.74674	straight
21	trot	hard	straight	slow	822	5.65952	straight	13.1995	straight	15.719	straight	2.09831	straight	-2.43139	straight	-3.14027	straight	0.862864	straight	4.94673	straight	4.90562	straight	9.35481	straight	9.35481	straight
21	trot	hard	straight	fast	734	15.6283	straight	20.068	straight	35.8217	straight	2.88458	straight	4.12041	straight	1.42718	straight	5.73914	straight	6.65619	straight	11.6325	straight	5.76782	straight	5.76782	straight
21	trot	soft	right	slow	842	-0.563606	inside	18.2204	inside	18.4738	inside	2.81811	outside	4.51326	inside	2.92719	inside	21.9442	inside	-1.16114	inside	20.8502	inside	-1.35547	outside	-1.35547	outside
21	trot	soft	right	fast	785	-21.2633	inside	11.3614	inside	-7.93104	inside	6.93405	outside	13.6434	inside	8.96425	inside	26.5013	inside	-7.37484	inside	22.2178	inside	-5.10071	outside	-5.10071	outside
21	trot	soft	left	slow	842	10.7824	outside	30.6677	outside	40.7756	outside	7.46673	inside	-4.05176	outside	-11.3924	outside	-16.7513	outside	10.5471	outside	-6.90303	outside	16.8758	inside	16.8758	inside
21	trot	soft	left	fast	813	11.2406	outside	31.7883	outside	43.2989	outside	10.0054	inside	-5.98327	outside	-14.2207	outside	-14.98	outside	15.7051	outside	0.489151	outside	19.8265	inside	19.8265	inside
21	trot	hard	right	slow	839	3.68886	inside	6.98398	inside	15.8672	inside	1.54765	outside	0.035323	inside	-2.98753	inside	9.13784	inside	-1.02046	inside	8.73079	inside	6.88955	outside	6.88955	outside
21	trot	hard	right	fast	814	4.55098	inside	11.9568	inside	13.3287	inside	-0.961369	outside	4.73159	inside	7.3318	inside	13.0622	inside	-5.24289	inside	7.77343	inside	-6.28198	outside	-6.28198	outside
21	trot	hard	left	fast	759	16.664	outside	16.4827	outside	40.7145	outside	7.27967	inside	-10.8745	outside	-18.9825	outside	-17.5791	outside	18.8597	outside	6.86001	outside	29.4357	inside	20.4407	inside
22	trot	soft	straight	slow	712	3.16006	straight	24.7285	straight	12.8452	straight	8.01393	straight	21.8914	straight	32.0548	straight	-0.593177	straight	7.20682	straight	8.23429	straight	42.8465	straight	34.0238	straight
22	trot	soft	straight	fast	670	12.7968	straight	10.5657	straight	-3.73349	straight	6.8973	straight	16.2786	straight	21.3977	straight	3.41382	straight	9.80646	straight	11.6882	straight	29.7387	straight	27.3748	straight
22	trot	hard	straight	slow	732	0.912737	straight	13.8957	straight	15.9495	straight	-1.16448	straight	12.0703	straight	7.64441	straight	0.399323	straight	3.05736	straight	5.3093	straight	13.6851	straight	13.6851	straight
22	trot	hard	straight	fast	675	8.94042	straight	8.90537	straight	-2.57913	straight	2.80128	straight	11.6475	straight	15.2547	straight	-0.41753	straight	8.478	straight	8.27091	straight	23.1359	straight	23.1359	straight
22	trot	soft	right	slow	743	26.0331	inside	-2.04881	outside	-29.109	outside	-18.5634	outside	19.4208	outside	3.17481	outside	21.629	inside	1.9453	inside	24.2653	inside	7.75504	outside	7.75504	outside
22	trot	soft	right	fast	736	6.26934	inside	-5.98664	outside	-15.5765	outside	-11.7489	outside	21.3273	outside	11.0543	outside	22.3508	inside	2.33468	inside	25.4257	inside	17.704	outside	17.704	outside
22	trot	soft	left	slow	748	2.8587	outside	-9.00718	inside	-14.2221	inside	2.61733	inside	3.1343	inside	5.38881	inside	-24.0882	outside	17.6859	outside	-5.76115	outside	13.1686	inside	13.1686	inside
22	trot	soft	left	fast	722	-1.14053	outside	-7.79412	inside	-6.38872	inside	3.11666	inside	7.61282	inside	12.4044	inside	-23.451	outside	19.5616	outside	-4.75922	outside	21.4037	inside	21.4037	inside
22	trot	hard	right	slow	795	22.4878	inside	-8.53898	outside	-28.4748	outside	-10.1133	outside	10.6344	outside	-1.0582	outside	15.6351	inside	-0.309091	inside	17.1589	inside	5.045	outside	5.045	outside
22	trot	hard	right	fast	718	19.9784	inside	-14.605	outside	-38.1037	outside	-9.78936	outside	22.0114	outside	12.213	outside	22.5296	inside	5.17194	inside	27.4165	inside	17.2999	outside	17.2999	outside
22	trot	hard	left	slow	732	-11.169	outside	10.1889	inside	19.0311	inside	0.014727	inside	1.01653	inside	5.09122	inside	-32.4699	outside	12.1376	outside	-20.5044	outside	21.46	inside	21.46	inside
23	trot	hard	left	fast	710	-11.5457	outside	11.6991	inside	21.4737	inside	1.74097	inside	-3.36186	inside	-3.37793	inside	-31.3497	outside	14.509	outside	-16.2862	outside	10.8088	inside	10.8088	inside
23	trot	soft	straight	slow	715	-1.0984	straight	14.1785	straight	18.5387	straight	5.14906	straight	10.7329	straight	17.3968	straight	7.77496	straight	2.33214	straight	-5.91676	straight	20.277	straight	20.277	straight
23	trot	soft	straight	fast	681	12.3574	straight	15.0519	straight	28.4586	straight	-2.08336	straight	7.18434	straight	6.4422	straight	-0.356172	straight	7.69501	straight	6.80055	straight	9.78583	straight	9.78583	straight
23	trot	hard	straight	slow	717	-7.33634	straight	10.6383	straight	2.29841	straight	5.19885	straight	6.66992	straight	12.9282	straight	5.51851	straight	-0.545697	straight	-4.88502	straight	17.9448	straight	17.9448	straight
23	trot	hard	straight	fast	666	-1.00947	straight	20.293	straight	21.0898	straight	-2.48645	straight	5.29493	straight	3.87559	straight	0.520333	straight	8.49367	straight	8.44235	straight	5.44256	straight	5.44256	straight
23	trot	hard	right	fast	663	14.5676	outside	8.59501	outside	21.3053	outside	-10.2359	outside	20.6386	outside	11.4966	outside	25.0229	inside	0.094687	outside	-25.5645	outside	3.87331	outside	3.87331	outside
23	trot	hard	left	slow	713	-9.64236	inside	3.87973	inside	-2.70042	inside	10.7218	inside	1.52333	inside	10.5426	inside	-6.05764	outside	-4.02333	inside	2.95669	inside	23.2494	inside	23.2494	inside
23	trot	hard	left	fast	665	-0.654424	inside	2.87323	inside	2.30786	inside	12.6816	inside	-4.89961	inside	8.49853	inside	-16.7594	outside	-0.60254	inside	14.5505	inside	22.4962	inside	22.4962	inside
24	trot	soft	straight	slow	803	21.2754	straight	10.8896	straight	30.0591	straight	3.72147	straight	13.0363	straight	10.4177	straight	-0.721854	straight	1.11618	straight	1.91027	straight	15.0821	straight	15.0821	straight
24	trot	soft	straight	fast	757	26.0227	straight	16.8423	straight	45.4981	straight	4.82642	straight	12.5396	straight	6.40915	straight	0.441121	straight	6.36797	straight	7.63579	straight	7.91623	straight	7.91623	straight
24	trot	hard	straight	slow	783	25.1479	straight	11.8949	straight	41.3079	straight	9.76803	straight	13.6248	straight	4.91328	straight	2.26271	straight	5.27778	straight	13.3041	straight	6.2958	straight	6.2958	straight
24	trot	hard	straight	fast	722	15.6665	straight	4.77844	straight	21.8001	straight	10.1615	straight	13.9568	straight	5.13759	straight	5.982	straight	3.61718	straight	1.85374	straight	2.31094	straight	2.31094	straight
24	trot	soft	right	slow	821	27.1295	inside	14.2495	inside	44.554	inside	0.560455	outside	3.82718	inside	2.1748	inside	8.61923	inside	1.31446	inside	9.06008	inside	3.7288	inside	3.7288	inside
24	trot	soft	right	fast	786	26.6558	inside	16.2612	inside	42.1272	inside	-1.98573	outside	6.66085	inside	7.03999	inside	22.1361	inside	-1.13309	inside	19.8944	inside	11.1799	inside	11.1799	inside
24	trot	soft	left	slow	808	34.5616	outside	7.42982	outside	40.8757	outside	13.4853	inside	17.5005	outside	5.52719	outside	-15.7318	outside	6.68363	outside	-7.5748	outside	3.98914	outside	3.98914	outside
24	trot	soft	left	fast	782	33.0017	outside	18.0059	outside	39.3475	outside	11.0499	inside	20.6127	outside	15.1504	outside	-17.005	outside	7.45559	outside	-11.0063	outside	8.23103	outside	8.23103	outside
24	trot	hard	right	slow	778	26.3689	inside	9.34403	inside	38.2547	inside	-9.26956	outside	11.7275	inside	23.2375	inside	17.6974	inside	-4.96049	inside	10.5959	inside	31.1648	inside	24.1502	inside
24	trot	hard	right	fast	745	17.1322	inside	9.34034	inside	26.5706	inside	-9.32263	outside	9.76652	inside	17.1676	inside	20.7909	inside	-8.52433	inside	12.0086	inside	26.0231	inside	25.8479	inside
24	trot	hard	left	fast	763	12.7257	outside	0.653121	outside	12.7403	outside	7.09711	inside	20.5054	outside	9.72522	outside	-28.1994	outside	14.3541	outside	-14.087	outside	10.8499	outside	10.8499	outside
25	trot	soft	straight	slow	797	-10.6684	straight	10.6455	straight	1.586	straight	3.19451	straight	5.58352	straight	7.94621	straight	8.367	straight	8.42946	straight	15.1174	straight	8.34701	straight	8.34701	straight
25	trot	soft	straight	fast	767	11.3404	straight	7.87757	straight	2.93648	straight	4.07861	straight	-1.35971	straight	6.32301	straight	9.1309	straight	2.18453	straight	12.4956	straight	6.87558	straight	6.87558	straight
25	trot	hard	straight	slow	783	7.97199	straight	3.25514	straight	5.36224	straight	5.80201	straight	9.82211	straight	13.847	straight	8.79056	straight	10.8451	straight	19.4793	straight	17.6056	straight	16.539	straight
25	trot	hard	straight	fast	731	6.04731	straight	16.8935	straight	-5.41653	straight	7.88709	straight	4.986	straight	15.0497	straight	6.86439	straight	8.81294	straight	17.0675	straight	16.187	straight	16.187	straight
25	trot	soft	right	slow	836	3.19473	outside	1.81016	inside	2.58204	outside	-2.02551	inside	3.03436	inside	2.75809	inside	-4.34685	outside	13.0813	outside	9.97557	outside	12.2156	inside	12.2156	inside
25	trot	soft	right	fast	822	-2.56618	outside	-3.66894	inside	1.31533	outside	-1.60239	inside	7.11191	inside	5.19003	inside	-10.8608	outside	15.7494	outside	4.21334	outside	16.3845	inside	16.3845	inside
25	trot	soft	left	slow	828	10.7761	inside	7.27009	outside	1.58574	inside	-2.72027	outside	4.66448	outside	2.79309	outside	19.9776	inside	-0.888909	inside	19.3648	inside	2.34305	outside	2.34305	outside
25	trot	soft	left	fast	788	5.80002	inside	7.49563	outside	-1.88799	inside	2.65357	outside	9.49314	outside	10.0482	outside	33.0082	inside	4.85379	inside	38.2129	inside	3.69759	outside	3.69759	outside
25	trot	hard	right	slow	834	0.697273	outside	3.76608	inside	-1.63152	outside	2.53073	inside	3.99265	inside	3.60539	inside	-0.849273	outside	15.9306	outside	14.2721	outside	11.7863	inside	11.7863	inside
25	trot	hard	right	fast	794	18.025	outside	-6.39082	inside	26.5094	outside	7.09878	inside	10.0496	inside	17.0554	inside	-11.0046	outside	18.0248	outside	6.57819	outside	23.6188	inside	18.4135	inside
25	trot	hard	left	slow	822	3.55452	inside	-0.364939	outside	4.612	inside	-0.696641	outside	9.00233	outside	9.6986	outside	23.3	inside	5.69788	inside	31.5692	inside	2.98513	outside	2.98513	outside
25	trot	hard	left	fast	783	-0.958323	inside	5.76233	outside	-2.92547	inside	2.4305	outside	10.7422	outside	12.6386	outside	30.6683	inside	7.67031	inside	38.9731	inside	8.3162	outside	7.95996	outside
26	trot	soft	straight	slow	771	1.35071	straight	5.99883	straight	8.40183	straight	1.68317	straight	6.14407	straight	7.1794	straight	5.77703	straight	6.97018	straight	11.6089	straight	-0.172288	straight	-0.172288	straight
26	trot	soft	straight	fast	718	-0.883152	straight	15.3295	straight	11.9152	straight	5.55002	straight	1.41345	straight	8.8727	straight	7.44311	straight	4.57523	straight	12.7428	straight	-1.4397	straight	-1.4397	straight
26	trot	hard	straight	slow	757	5.92797	straight	16.5323	straight	17.8361	straight	3.99611	straight	0.612455	straight	6.70909	straight	3.23301	straight	4.376	straight	9.54391	straight	-2.57473	straight	-2.57473	straight
26	trot	hard	straight	fast	713	7.56182	straight	22.7033	straight	25.3698	straight	2.91452	straight	1.02364	straight	1.98771	straight	0.927556	straight	3.99091	straight	7.59819	straight	6.06446	straight	6.06446	straight
26	trot	soft	right	slow	816	-13.3325	inside	-1.82773	inside	-11.7755	inside	8.25427	inside	1.93849	inside	10.8885	inside	-0.128545	outside	11.6501	outside	12.1423	outside	-2.33018	outside	-2.33018	outside
26	trot	soft	right	fast	770	-12.277	inside	-14.4263	inside	-24.3606	inside	15.4609	inside	1.69409	inside	17.9627	inside	-1.60078	outside	17.0912	outside	17.4624	outside	-10.3328	outside	-10.3328	outside
26	trot	soft	left	slow	823	-0.590763	outside	12.1034	outside	15.0248	outside	-6.86002	outside	9.31586	outside	2.79981	outside	12.5077	inside	2.57481	inside	14.8114	inside	-0.412879	inside	-0.412879	inside
26	trot	soft	left	fast	786	13.7472	outside	28.1984	outside	43.1332	outside	-7.44415	outside	8.42314	outside	0.699878	outside	12.2907	inside	-0.911939	inside	12.1824	inside	2.53427	inside	2.53427	inside
26	trot	hard	right	slow	767	-8.56419	inside	-11.1866	inside	-28.0776	inside	15.0662	inside	1.12562	inside	18.927	inside	-6.92026	outside	13.5918	outside	8.8422	outside	-12.4467	outside	-12.4467	outside
26	trot	hard	right	fast	757	-15.7007	inside	-17.3486	inside	-34.2077	inside	16.1954	inside	0.489162	inside	20.3518	inside	-4.8309	outside	17.2615	outside	10.9017	outside	-15.1437	outside	-15.1437	outside
26	trot	hard	left	slow	786	7.93276	outside	14.1428	outside	28.557	outside	-4.89542	outside	4.48717	outside	-1.34614	outside	9.96961	inside	-1.90084	inside	6.86862	inside	7.15388	inside	7.15388	inside
26	trot	hard	left	fast	768	13.1737	outside	25.7869	outside	37.3431	outside	-2.81481	outside	5.01043	outside	-0.908106	outside	-15.1614	outside	-3.32313	inside	10.209	inside	5.44343	inside	5.44343	inside
27	trot	soft	straight	slow	746	5.12512	straight	6.58713	straight	8.72584	straight	1.95657	straight	5.11102	straight	1.95861	straight	14.1069	straight	3.44165	straight	18.7387	straight	1.1041	straight	1.1041	straight
27	trot	soft	straight	fast	751	28.1404	straight	15.0754	straight	43.9453	straight	12.0654	straight	5.22173	straight	-8.27731	straight	22.736	straight	4.84918	straight	27.2682	straight	-13.8651	straight	-13.8651	straight
27	trot	hard	straight	slow	746	11.0909	straight	7.06102	straight	19.0141	straight	1.6432	straight	0.440657	straight	6.58842	straight	14.5848	straight	3.1885	straight	18.0811	straight	11.1783	straight	11.1783	straight
27	trot	hard	straight	fast	750	3.0904	straight	7.1603	straight	10.5676	straight	-2.33473	straight	5.73264	straight	5.52359	straight	12.9452	straight	2.00773	straight	17.2346	straight	9.26408	straight	5.20035	straight
27	trot	soft	right	slow	744	-16.5512	inside	-49.8876	inside	-68.6407	inside	-5.33049	outside	-0.726646	inside	2.877	inside	3.24913	outside	11.3049	outside	13.0793	outside	15.2891	inside	10.0533	inside
27	trot	soft	left	slow	725	60.8959	outside	21.2261	outside	82.9008	outside	5.71723	inside	-1.34436	outside	-8.9654	outside	23.9149	inside	-3.46442	inside	19.5263	inside	-19.4117	outside	-9.04036	outside
27	trot	soft	left	fast	760	-17.6487	outside	-39.9681	outside	-54.1633	outside	-9.2984	inside	1.17309	outside	10.5472	outside	3.33494	inside	8.14088	inside	13.3998	inside	19.9145	outside	10.522	outside
27	trot	hard	right	fast	749	36.1011	inside	9.77083	inside	48.3416	inside	6.90258	outside	10.5115	inside	5.08228	inside	23.1009	outside	7.77861	outside	34.5989	outside	-7.17463	inside	-7.17463	inside
27	trot	hard	left	slow	758	41.7184	outside	22.2353	outside	63.326	outside	1.97333	inside	8.79375	outside	6.80781	outside	16.7277	inside	-1.27273	inside	17.3442	inside	-3.00385	outside	-3.00385	outside
27	trot	hard	left	fast	756	15.4005	outside	2.72795	outside	20.2252	outside	4.5035	inside	7.51155	outside	3.83986	outside	12.9165	inside	1.23942	inside	15.9411	inside	5.82639	outside	5.82639	outside
